# Supplementary material for: Novel lineages of single-stranded DNA phages that coevolved with the symbiotic bacteria Rhizobium
Source: Front Microbiol. 2022 Sep 13;13:990394. doi: 10.3389/fmicb.2022.990394 (PMC9512667; doi:10.3389/fmicb.2022.990394)
Supplement: Supplementary file 1 [file Table_1.XLSX]

## Sheet: Hoja1
ID phage	Host	Host origin	Soil phage origin	Size(bp)	%GC	# CDSs	Assembly level	ID accesion	PGT
RHph_TM23	N621	Tepoztlan, Mexico, Mexico	Tepoztlan, Mexico	6046	0.58	7	Complete	MN988460	F02
RHph_TM36	GR56	Spain	Tepoztlan, Mexico	6037	0.58	7	Complete	MN988467	F02
RHph_TM3_3_5A	TM3.5	Tepoztlan, Mexico, Mexico	Tepoztlan, Mexico	6034	0.58	7	Complete	MN988469	F02
RHph_TM3_3_14A	TM3.14	Tepoztlan, Mexico, Mexico	Tepoztlan, Mexico	6038	0.58	7	Complete	MN988471	F02
RHph_TM1_10B	TM1.10	Tepoztlan, Mexico, Mexico	Tepoztlan, Mexico	6033	0.58	7	Complete	MN988473	F02
RHph_TM3_3_4B	TM3.4	Tepoztlan, Mexico, Mexico	Tepoztlan, Mexico	6037	0.58	7	Complete	MN988474	F02
RHph_TM3_3_5B	TM3.5	Tepoztlan, Mexico, Mexico	Tepoztlan, Mexico	6034	0.58	7	Complete	MN988475	F02
RHph_TM3_3_7A	TM3.7	Tepoztlan, Mexico, Mexico	Tepoztlan, Mexico	6037	0.58	7	Complete	MN988478	F02
RHph_TM15	R620	Tepoztlan, Mexico, Mexico	Tepoztlan, Mexico	6034	0.58	7	Complete	MN988479	F02
RHph_TM1_10A	TM1.10	Tepoztlan, Mexico, Mexico	Tepoztlan, Mexico	6034	0.58	7	Complete	MN988480	F02
RHph_TM3_4A	TM3.4	Tepoztlan, Mexico, Mexico	Tepoztlan, Mexico	6034	0.58	7	Complete	MN988481	F02
RHph_Y2_19	Y2.19	Yautepec, Mexico	Yautepec, Mexico	6034	0.58	7	Complete	MN988489	F02
RHph_Y3_36	Y3.36	Yautepec, Mexico	Yautepec, Mexico	6034	0.58	7	Complete	MN988491	F02
RHph_TM3_3_12	TM3.12	Tepoztlan, Mexico, Mexico	Tepoztlan, Mexico	6034	0.58	7	Complete	MN988494	F02
RHph_Y3_19	Y3.19	Yautepec, Mexico	Yautepec, Mexico	6034	0.58	7	Complete	MN988498	F02
RHph_TM1_20A	TM1.20	Tepoztlan, Mexico, Mexico	Tepoztlan, Mexico	6034	0.59	7	Complete	MN988499	F02
RHph_Y3_56	Y3.56	Yautepec, Mexico	Yautepec, Mexico	6034	0.58	7	Complete	MN988503	F02
RHph_N25	N6212	Tepoztlan, Mexico, Mexico	Chicoana, Argentina	6010	0.59	7	Complete	MN988504	F02
RHph_Y2	N741	Tepoztlan, Mexico, Mexico	Yautepec, Mexico	6006	0.59	7	Complete	MN988511	F02
RHph_N2_10	N2.10	Chicoana, Argentina	Chicoana, Argentina	6010	0.59	7	Complete	MN988518	F02
RHph_Y3_38	Y3.38	Yautepec, Mexico	Yautepec, Mexico	6014	0.58	7	Draft	MN988562	F02
RHph_X94	GR75	Spain	Xoxocotla, Mexico	6034	0.58	7	Complete	MW960029	F02
RHph_X92	GR14	Spain	Xoxocotla, Mexico	6054	0.6	8	Complete	MW960035	F02
RHEph17	N741	Tepoztlan, Mexico, Mexico	Tepoztlan, Mexico	6053	0.59	7	Complete	MW980067	F02
RHph_TM24	N113	Tepoztlan, Mexico, Mexico	Tepoztlan, Mexico	6208	0.59	7	Complete	MN988464	F08
RHph_TM1_7A	TM1.7	Tepoztlan, Mexico, Mexico	Tepoztlan, Mexico	6204	0.59	7	Complete	MN988476	F08
RHph_TM32	N871	Tepoztlan, Mexico, Mexico	Tepoztlan, Mexico	6210	0.59	7	Complete	MN988477	F08
RHph_Y67	TUX10P	Unkown	Yautepec, Mexico	4801	0.57	6	Complete	MN988485	F40
RHph_N39	S20	Unkown	Chicoana, Argentina	4781	0.56	6	Complete	MN988550	F40
