# Supplementary material for: Novel lineages of single-stranded DNA phages that coevolved with the symbiotic bacteria Rhizobium
Source: Front Microbiol. 2022 Sep 13;13:990394. doi: 10.3389/fmicb.2022.990394 (PMC9512667; doi:10.3389/fmicb.2022.990394)
Supplement: Supplementary file 2 [file Table_2.XLSX]

## Sheet: Table__S2
		Supplementary Table S2. Microviridae genomes from the GenBank added to the vConTACT v2 database.
		Organism_Name	#Assembly	Size(Mb)	ID_Replicon
		Alces-faeces-microvirus-MP10-5560	GCA_003848285.1	0.005497	NC_040350.1/MG641182.1
		Alces-faeces-microvirus-MP11-5517	GCA_003848265.1	0.005398	NC_040342.1/MG641183.1
		Alces-faeces-microvirus-MP12-5423	GCA_003848245.1	0.00536	NC_040328.1/MG641184.1
		Alces-faeces-microvirus-MP15-5067	GCA_003848225.1	0.005004	NC_040374.1/MG641185.1
		Alces-faeces-microvirus-MP18-4940	GCA_003848205.1	0.004892	NC_040373.1/MG641186.1
		Alces-faeces-microvirus-MP21-4718	GCA_003848185.1	0.004662	NC_040349.1/MG641187.1
		Alces-faeces-microvirus-MP3-6497	GCA_003848305.1	0.006434	NC_040375.1/MG641181.1
		Apis-mellifera-microvirus-1	GCA_004141515.1	0.004469	MH992156.1
		Apis-mellifera-microvirus-10	GCA_004141255.1	0.004348	MH992212.1
		Apis-mellifera-microvirus-11	GCA_004141575.1	0.004661	MH992159.1
		Apis-mellifera-microvirus-11-2	GCA_004141675.1	0.004661	MH992175.1
		Apis-mellifera-microvirus-12	GCA_004141035.1	0.004507	MH992200.1
		Apis-mellifera-microvirus-13	GCA_004140755.1	0.004737	MH992184.1
		Apis-mellifera-microvirus-14	GCA_004140775.1	0.004719	MH992185.1
		Apis-mellifera-microvirus-15	GCA_004141275.1	0.004346	MH992213.1
		Apis-mellifera-microvirus-16	GCA_004140715.1	0.004882	MH992182.1
		Apis-mellifera-microvirus-17	GCA_004141195.1	0.004394	MH992209.1
		Apis-mellifera-microvirus-18	GCA_004141215.1	0.004392	MH992210.1
		Apis-mellifera-microvirus-19	GCA_004141235.1	0.004355	MH992211.1
		Apis-mellifera-microvirus-2	GCA_004141635.1	0.004584	MH992161.1
		Apis-mellifera-microvirus-20	GCA_004141555.1	0.004691	MH992158.1
		Apis-mellifera-microvirus-21	GCA_004140995.1	0.004548	MH992197.1
		Apis-mellifera-microvirus-22	GCA_004141375.1	0.004278	MH992218.1
		Apis-mellifera-microvirus-23	GCA_004140875.1	0.004578	MH992191.1
		Apis-mellifera-microvirus-24	GCA_004140615.1	0.0046	MH992177.1
		Apis-mellifera-microvirus-24-2	GCA_004140835.1	0.0046	MH992189.1
		Apis-mellifera-microvirus-24-3	GCA_004141595.1	0.0046	MH992160.1
		Apis-mellifera-microvirus-25	GCA_004141175.1	0.004431	MH992207.1
		Apis-mellifera-microvirus-26	GCA_004140935.1	0.004566	MH992194.1
		Apis-mellifera-microvirus-27	GCA_004140635.1	0.004587	MH992178.1
		Apis-mellifera-microvirus-28	GCA_004140955.1	0.004559	MH992195.1
		Apis-mellifera-microvirus-29	GCA_004141095.1	0.00447	MH992203.1
		Apis-mellifera-microvirus-3	GCA_004140575.1	0.00477	MH992174.1
		Apis-mellifera-microvirus-30	GCA_004140855.1	0.004582	MH992190.1
		Apis-mellifera-microvirus-31	GCA_004140495.1	0.004345	MH992170.1
		Apis-mellifera-microvirus-32	GCA_004140915.1	0.004569	MH992193.1
		Apis-mellifera-microvirus-3-2	GCA_004141535.1	0.00477	MH992157.1
		Apis-mellifera-microvirus-33	GCA_004140735.1	0.004756	MH992183.1
		Apis-mellifera-microvirus-34	GCA_004141475.1	0.004728	MH992154.1
		Apis-mellifera-microvirus-35	GCA_004141115.1	0.004469	MH992204.1
		Apis-mellifera-microvirus-36	GCA_004141415.1	0.004231	MH992221.1
		Apis-mellifera-microvirus-37	GCA_004141655.1	0.004387	MH992163.1
		Apis-mellifera-microvirus-38	GCA_004140375.1	0.004195	MH992164.1
		Apis-mellifera-microvirus-39	GCA_004141015.1	0.004519	MH992199.1
		Apis-mellifera-microvirus-4	GCA_004140535.1	0.004529	MH992172.1
		Apis-mellifera-microvirus-40	GCA_004141155.1	0.004436	MH992206.1
		Apis-mellifera-microvirus-41	GCA_004141395.1	0.004259	MH992220.1
		Apis-mellifera-microvirus-42	GCA_004141355.1	0.004279	MH992217.1
		Apis-mellifera-microvirus-4-2	GCA_004140655.1	0.004529	MH992179.1
		Apis-mellifera-microvirus-43	GCA_004141335.1	0.004286	MH992216.1
		Apis-mellifera-microvirus-4-3	GCA_004141615.1	0.004529	MH992162.1
		Apis-mellifera-microvirus-44	GCA_004140415.1	0.004538	MH992166.1
		Apis-mellifera-microvirus-4-4	GCA_004141735.1	0.004529	MH992198.1
		Apis-mellifera-microvirus-45	GCA_004141055.1	0.004502	MH992201.1
		Apis-mellifera-microvirus-46	GCA_004141795.1	0.004269	MH992219.1
		Apis-mellifera-microvirus-47	GCA_004141455.1	0.004117	MH992223.1
		Apis-mellifera-microvirus-48	GCA_004140515.1	0.004135	MH992171.1
		Apis-mellifera-microvirus-49	GCA_004140895.1	0.004576	MH992192.1
		Apis-mellifera-microvirus-5	GCA_004140595.1	0.004633	MH992176.1
		Apis-mellifera-microvirus-50	GCA_004141075.1	0.004485	MH992202.1
		Apis-mellifera-microvirus-51	GCA_004141765.1	0.004412	MH992208.1
		Apis-mellifera-microvirus-52	GCA_004141315.1	0.004331	MH992215.1
		Apis-mellifera-microvirus-5-2	GCA_004141695.1	0.004633	MH992187.1
		Apis-mellifera-microvirus-53	GCA_004141295.1	0.004332	MH992214.1
		Apis-mellifera-microvirus-54	GCA_004141435.1	0.004211	MH992222.1
		Apis-mellifera-microvirus-55	GCA_004140435.1	0.006391	MH992167.1
		Apis-mellifera-microvirus-56	GCA_004140555.1	0.004859	MH992173.1
		Apis-mellifera-microvirus-57	GCA_004140455.1	0.004702	MH992168.1
		Apis-mellifera-microvirus-58	GCA_004140795.1	0.004708	MH992186.1
		Apis-mellifera-microvirus-59	GCA_004140675.1	0.004506	MH992180.1
		Apis-mellifera-microvirus-6	GCA_004140475.1	0.00441	MH992169.1
		Apis-mellifera-microvirus-60	GCA_004140975.1	0.004557	MH992196.1
		Apis-mellifera-microvirus-60-2	GCA_004141495.1	0.004557	MH992155.1
		Apis-mellifera-microvirus-61	GCA_004141135.1	0.004448	MH992205.1
		Apis-mellifera-microvirus-7	GCA_004140395.1	0.004703	MH992165.1
		Apis-mellifera-microvirus-8	GCA_004140695.1	0.004893	MH992181.1
		Apis-mellifera-microvirus-9	GCA_004140815.1	0.004608	MH992188.1
		Bdellovibrio-phiMH2K	GCA_000838865.1	0.004594	NC_002643.1/AF306496.1
		Blackfly-microvirus-SF02	GCA_008305705.1	0.004873	MK249127.1
		Blackfly-microvirus-SF02-10	GCA_008306015.1	0.004656	MK249136.1
		Blackfly-microvirus-SF02-100	GCA_008315225.1	0.004276	MK249226.1
		Blackfly-microvirus-SF02-101	GCA_008319545.1	0.004318	MK249227.1
		Blackfly-microvirus-SF02-102	GCA_008319585.1	0.004205	MK249228.1
		Blackfly-microvirus-SF02-103	GCA_008319625.1	0.00432	MK249229.1
		Blackfly-microvirus-SF02-104	GCA_008319665.1	0.004302	MK249230.1
		Blackfly-microvirus-SF02-105	GCA_008319685.1	0.004238	MK249231.1
		Blackfly-microvirus-SF02-106	GCA_008319745.1	0.004237	MK249232.1
		Blackfly-microvirus-SF02-107	GCA_008319765.1	0.00417	MK249233.1
		Blackfly-microvirus-SF02-108	GCA_008319805.1	0.004232	MK249234.1
		Blackfly-microvirus-SF02-11	GCA_008306035.1	0.004565	MK249137.1
		Blackfly-microvirus-SF02-12	GCA_008306095.1	0.004231	MK249138.1
		Blackfly-microvirus-SF02-13	GCA_008306115.1	0.004582	MK249139.1
		Blackfly-microvirus-SF02-14	GCA_008306155.1	0.004694	MK249140.1
		Blackfly-microvirus-SF02-15	GCA_008306175.1	0.004557	MK249141.1
		Blackfly-microvirus-SF02-16	GCA_008306225.1	0.004689	MK249142.1
		Blackfly-microvirus-SF02-17	GCA_008306245.1	0.004474	MK249143.1
		Blackfly-microvirus-SF02-18	GCA_008306285.1	0.004841	MK249144.1
		Blackfly-microvirus-SF02-19	GCA_008306335.1	0.004727	MK249145.1
		Blackfly-microvirus-SF02-2	GCA_008305735.1	0.004544	MK249128.1
		Blackfly-microvirus-SF02-20	GCA_008306375.1	0.004498	MK249146.1
		Blackfly-microvirus-SF02-21	GCA_008306395.1	0.004461	MK249147.1
		Blackfly-microvirus-SF02-22	GCA_008306455.1	0.006565	MK249148.1
		Blackfly-microvirus-SF02-23	GCA_008306495.1	0.004565	MK249149.1
		Blackfly-microvirus-SF02-24	GCA_008306515.1	0.004633	MK249150.1
		Blackfly-microvirus-SF02-25	GCA_008306535.1	0.004521	MK249151.1
		Blackfly-microvirus-SF02-26	GCA_008306555.1	0.004731	MK249152.1
		Blackfly-microvirus-SF02-27	GCA_008306595.1	0.004581	MK249153.1
		Blackfly-microvirus-SF02-28	GCA_008306635.1	0.004667	MK249154.1
		Blackfly-microvirus-SF02-29	GCA_008306675.1	0.004637	MK249155.1
		Blackfly-microvirus-SF02-3	GCA_008305755.1	0.004625	MK249129.1
		Blackfly-microvirus-SF02-30	GCA_008306715.1	0.00498	MK249156.1
		Blackfly-microvirus-SF02-31	GCA_008306755.1	0.004901	MK249157.1
		Blackfly-microvirus-SF02-32	GCA_008306775.1	0.004633	MK249158.1
		Blackfly-microvirus-SF02-33	GCA_008306795.1	0.004901	MK249159.1
		Blackfly-microvirus-SF02-34	GCA_008306815.1	0.00487	MK249160.1
		Blackfly-microvirus-SF02-35	GCA_008306855.1	0.004765	MK249161.1
		Blackfly-microvirus-SF02-36	GCA_008306915.1	0.004789	MK249162.1
		Blackfly-microvirus-SF02-37	GCA_008306955.1	0.004774	MK249163.1
		Blackfly-microvirus-SF02-38	GCA_008306975.1	0.004711	MK249164.1
		Blackfly-microvirus-SF02-39	GCA_008307015.1	0.004858	MK249165.1
		Blackfly-microvirus-SF02-4	GCA_008305815.1	0.00466	MK249130.1
		Blackfly-microvirus-SF02-40	GCA_008307055.1	0.004799	MK249166.1
		Blackfly-microvirus-SF02-41	GCA_008307095.1	0.004825	MK249167.1
		Blackfly-microvirus-SF02-42	GCA_008307115.1	0.004779	MK249168.1
		Blackfly-microvirus-SF02-43	GCA_008307155.1	0.004768	MK249169.1
		Blackfly-microvirus-SF02-44	GCA_008307175.1	0.004615	MK249170.1
		Blackfly-microvirus-SF02-45	GCA_008307195.1	0.00463	MK249171.1
		Blackfly-microvirus-SF02-46	GCA_008307255.1	0.004733	MK249172.1
		Blackfly-microvirus-SF02-47	GCA_008307275.1	0.004721	MK249173.1
		Blackfly-microvirus-SF02-48	GCA_008307315.1	0.004646	MK249174.1
		Blackfly-microvirus-SF02-49	GCA_008307375.1	0.0047	MK249175.1
		Blackfly-microvirus-SF02-5	GCA_008305855.1	0.004594	MK249131.1
		Blackfly-microvirus-SF02-50	GCA_008307395.1	0.004706	MK249176.1
		Blackfly-microvirus-SF02-51	GCA_008313675.1	0.004721	MK249177.1
		Blackfly-microvirus-SF02-52	GCA_008313715.1	0.004692	MK249178.1
		Blackfly-microvirus-SF02-53	GCA_008313755.1	0.00468	MK249179.1
		Blackfly-microvirus-SF02-54	GCA_008313795.1	0.004706	MK249180.1
		Blackfly-microvirus-SF02-55	GCA_008313825.1	0.004647	MK249181.1
		Blackfly-microvirus-SF02-56	GCA_008313855.1	0.004618	MK249182.1
		Blackfly-microvirus-SF02-57	GCA_008313875.1	0.004608	MK249183.1
		Blackfly-microvirus-SF02-58	GCA_008313895.1	0.004596	MK249184.1
		Blackfly-microvirus-SF02-59	GCA_008313935.1	0.00459	MK249185.1
		Blackfly-microvirus-SF02-6	GCA_008305875.1	0.004675	MK249132.1
		Blackfly-microvirus-SF02-60	GCA_008313955.1	0.004621	MK249186.1
		Blackfly-microvirus-SF02-61	GCA_008314015.1	0.004617	MK249187.1
		Blackfly-microvirus-SF02-62	GCA_008314035.1	0.004591	MK249188.1
		Blackfly-microvirus-SF02-63	GCA_008314095.1	0.004499	MK249189.1
		Blackfly-microvirus-SF02-64	GCA_008314115.1	0.00451	MK249190.1
		Blackfly-microvirus-SF02-65	GCA_008314135.1	0.004507	MK249191.1
		Blackfly-microvirus-SF02-66	GCA_008314155.1	0.004581	MK249192.1
		Blackfly-microvirus-SF02-67	GCA_008314195.1	0.004503	MK249193.1
		Blackfly-microvirus-SF02-68	GCA_008314255.1	0.00457	MK249194.1
		Blackfly-microvirus-SF02-69	GCA_008314275.1	0.004498	MK249195.1
		Blackfly-microvirus-SF02-7	GCA_008305925.1	0.004379	MK249133.1
		Blackfly-microvirus-SF02-70	GCA_008314335.1	0.004558	MK249196.1
		Blackfly-microvirus-SF02-71	GCA_008314355.1	0.004488	MK249197.1
		Blackfly-microvirus-SF02-72	GCA_008314375.1	0.004551	MK249198.1
		Blackfly-microvirus-SF02-73	GCA_008314415.1	0.004335	MK249199.1
		Blackfly-microvirus-SF02-74	GCA_008314435.1	0.004547	MK249200.1
		Blackfly-microvirus-SF02-75	GCA_008314455.1	0.004538	MK249201.1
		Blackfly-microvirus-SF02-76	GCA_008314475.1	0.004471	MK249202.1
		Blackfly-microvirus-SF02-77	GCA_008314525.1	0.004529	MK249203.1
		Blackfly-microvirus-SF02-78	GCA_008314595.1	0.004521	MK249204.1
		Blackfly-microvirus-SF02-79	GCA_008314615.1	0.004549	MK249205.1
		Blackfly-microvirus-SF02-8	GCA_008305955.1	0.004483	MK249134.1
		Blackfly-microvirus-SF02-80	GCA_008314655.1	0.00446	MK249206.1
		Blackfly-microvirus-SF02-81	GCA_008314675.1	0.00446	MK249207.1
		Blackfly-microvirus-SF02-82	GCA_008314715.1	0.004443	MK249208.1
		Blackfly-microvirus-SF02-83	GCA_008314735.1	0.004438	MK249209.1
		Blackfly-microvirus-SF02-84	GCA_008314755.1	0.004483	MK249210.1
		Blackfly-microvirus-SF02-85	GCA_008314815.1	0.00435	MK249211.1
		Blackfly-microvirus-SF02-86	GCA_008314835.1	0.004484	MK249212.1
		Blackfly-microvirus-SF02-87	GCA_008314895.1	0.004502	MK249213.1
		Blackfly-microvirus-SF02-88	GCA_008314915.1	0.004487	MK249214.1
		Blackfly-microvirus-SF02-89	GCA_008314935.1	0.00441	MK249215.1
		Blackfly-microvirus-SF02-9	GCA_008305975.1	0.004324	MK249135.1
		Blackfly-microvirus-SF02-90	GCA_008314975.1	0.004459	MK249216.1
		Blackfly-microvirus-SF02-91	GCA_008315015.1	0.004401	MK249217.1
		Blackfly-microvirus-SF02-92	GCA_008315055.1	0.004387	MK249218.1
		Blackfly-microvirus-SF02-93	GCA_008315075.1	0.004445	MK249219.1
		Blackfly-microvirus-SF02-94	GCA_008315095.1	0.0044	MK249220.1
		Blackfly-microvirus-SF02-95	GCA_008315125.1	0.004422	MK249221.1
		Blackfly-microvirus-SF02-96	GCA_008315145.1	0.004391	MK249222.1
		Blackfly-microvirus-SF02-97	GCA_008315165.1	0.004368	MK249223.1
		Blackfly-microvirus-SF02-98	GCA_008315185.1	0.004293	MK249224.1
		Blackfly-microvirus-SF02-99	GCA_008315205.1	0.004351	MK249225.1
		Capybara-microvirus-Cap1-SP-104	GCA_008320865.1	0.005562	MK496705.1
		Capybara-microvirus-Cap1-SP-106	GCA_008320885.1	0.005508	MK496706.1
		Capybara-microvirus-Cap1-SP-107	GCA_008320905.1	0.005508	MK496707.1
		Capybara-microvirus-Cap1-SP-108	GCA_008320925.1	0.00549	MK496708.1
		Capybara-microvirus-Cap1-SP-109	GCA_008320945.1	0.005489	MK496709.1
		Capybara-microvirus-Cap1-SP-115	GCA_008320965.1	0.005375	MK496710.1
		Capybara-microvirus-Cap1-SP-116	GCA_008320985.1	0.005364	MK496711.1
		Capybara-microvirus-Cap1-SP-118	GCA_008321005.1	0.005318	MK496712.1
		Capybara-microvirus-Cap1-SP-119	GCA_008321025.1	0.005316	MK496713.1
		Capybara-microvirus-Cap1-SP-121	GCA_008321045.1	0.005314	MK496714.1
		Capybara-microvirus-Cap1-SP-123	GCA_008321065.1	0.005291	MK496715.1
		Capybara-microvirus-Cap1-SP-124	GCA_008321085.1	0.005278	MK496716.1
		Capybara-microvirus-Cap1-SP-127	GCA_008321105.1	0.005267	MK496717.1
		Capybara-microvirus-Cap1-SP-128	GCA_008321125.1	0.004514	MK496718.1
		Capybara-microvirus-Cap1-SP-131	GCA_008321145.1	0.005243	MK496719.1
		Capybara-microvirus-Cap1-SP-133	GCA_008321165.1	0.005221	MK496720.1
		Capybara-microvirus-Cap1-SP-135	GCA_008324285.1	0.005207	MK496721.1
		Capybara-microvirus-Cap1-SP-137	GCA_008324305.1	0.005188	MK496722.1
		Capybara-microvirus-Cap1-SP-140	GCA_008324325.1	0.005134	MK496723.1
		Capybara-microvirus-Cap1-SP-141	GCA_008324345.1	0.005132	MK496724.1
		Capybara-microvirus-Cap1-SP-142	GCA_008324365.1	0.005124	MK496725.1
		Capybara-microvirus-Cap1-SP-143	GCA_008324385.1	0.005123	MK496726.1
		Capybara-microvirus-Cap1-SP-145	GCA_008324405.1	0.005085	MK496727.1
		Capybara-microvirus-Cap1-SP-147	GCA_008324425.1	0.005074	MK496728.1
		Capybara-microvirus-Cap1-SP-148	GCA_008324445.1	0.005067	MK496729.1
		Capybara-microvirus-Cap1-SP-151	GCA_008324465.1	0.005059	MK496730.1
		Capybara-microvirus-Cap1-SP-158	GCA_008324485.1	0.005001	MK496731.1
		Capybara-microvirus-Cap1-SP-159	GCA_008324505.1	0.004996	MK496732.1
		Capybara-microvirus-Cap1-SP-160	GCA_008324525.1	0.004989	MK496733.1
		Capybara-microvirus-Cap1-SP-161	GCA_008324545.1	0.004979	MK496734.1
		Capybara-microvirus-Cap1-SP-162	GCA_008324565.1	0.004956	MK496735.1
		Capybara-microvirus-Cap1-SP-163	GCA_008324585.1	0.004955	MK496736.1
		Capybara-microvirus-Cap1-SP-164	GCA_008324605.1	0.004939	MK496737.1
		Capybara-microvirus-Cap1-SP-166	GCA_008324625.1	0.004936	MK496738.1
		Capybara-microvirus-Cap1-SP-167	GCA_008324645.1	0.004915	MK496739.1
		Capybara-microvirus-Cap1-SP-168	GCA_008324665.1	0.004905	MK496740.1
		Capybara-microvirus-Cap1-SP-175	GCA_008324685.1	0.004866	MK496741.1
		Capybara-microvirus-Cap1-SP-178	GCA_008324705.1	0.004852	MK496742.1
		Capybara-microvirus-Cap1-SP-188	GCA_008324725.1	0.004785	MK496743.1
		Capybara-microvirus-Cap1-SP-192	GCA_008324745.1	0.004757	MK496744.1
		Capybara-microvirus-Cap1-SP-200	GCA_008324765.1	0.004718	MK496745.1
		Capybara-microvirus-Cap1-SP-206	GCA_008324785.1	0.004672	MK496746.1
		Capybara-microvirus-Cap1-SP-209	GCA_008324805.1	0.004635	MK496747.1
		Capybara-microvirus-Cap1-SP-216	GCA_008324825.1	0.004611	MK496748.1
		Capybara-microvirus-Cap1-SP-217	GCA_008324845.1	0.00461	MK496749.1
		Capybara-microvirus-Cap1-SP-22	GCA_008319845.1	0.005881	MK496679.1
		Capybara-microvirus-Cap1-SP-222	GCA_008324865.1	0.004592	MK496750.1
		Capybara-microvirus-Cap1-SP-223	GCA_008324885.1	0.00459	MK496751.1
		Capybara-microvirus-Cap1-SP-228	GCA_008324905.1	0.004558	MK496752.1
		Capybara-microvirus-Cap1-SP-230	GCA_008324925.1	0.00453	MK496753.1
		Capybara-microvirus-Cap1-SP-240	GCA_008324945.1	0.004482	MK496754.1
		Capybara-microvirus-Cap1-SP-244	GCA_008324965.1	0.004404	MK496755.1
		Capybara-microvirus-Cap1-SP-259	GCA_008324985.1	0.004203	MK496756.1
		Capybara-microvirus-Cap1-SP-263	GCA_008325005.1	0.004161	MK496757.1
		Capybara-microvirus-Cap1-SP-45	GCA_008319925.1	0.005585	MK496680.1
		Capybara-microvirus-Cap1-SP-48	GCA_008319965.1	0.006415	MK496681.1
		Capybara-microvirus-Cap1-SP-50	GCA_008320025.1	0.006391	MK496682.1
		Capybara-microvirus-Cap1-SP-51	GCA_008320085.1	0.006391	MK496683.1
		Capybara-microvirus-Cap1-SP-52	GCA_008320105.1	0.006356	MK496684.1
		Capybara-microvirus-Cap1-SP-55	GCA_008320125.1	0.006272	MK496685.1
		Capybara-microvirus-Cap1-SP-59	GCA_008320225.1	0.006209	MK496686.1
		Capybara-microvirus-Cap1-SP-60	GCA_008320265.1	0.006242	MK496687.1
		Capybara-microvirus-Cap1-SP-61	GCA_008320285.1	0.006173	MK496688.1
		Capybara-microvirus-Cap1-SP-64	GCA_008320315.1	0.006096	MK496689.1
		Capybara-microvirus-Cap1-SP-66	GCA_008320425.1	0.006036	MK496690.1
		Capybara-microvirus-Cap1-SP-70	GCA_008320445.1	0.005986	MK496691.1
		Capybara-microvirus-Cap1-SP-76	GCA_008320465.1	0.005869	MK496692.1
		Capybara-microvirus-Cap1-SP-77	GCA_008320485.1	0.005865	MK496693.1
		Capybara-microvirus-Cap1-SP-81	GCA_008320605.1	0.005791	MK496694.1
		Capybara-microvirus-Cap1-SP-82	GCA_008320625.1	0.005785	MK496695.1
		Capybara-microvirus-Cap1-SP-83	GCA_008320645.1	0.005779	MK496696.1
		Capybara-microvirus-Cap1-SP-84	GCA_008320685.1	0.005767	MK496697.1
		Capybara-microvirus-Cap1-SP-87	GCA_008320715.1	0.005735	MK496698.1
		Capybara-microvirus-Cap1-SP-90	GCA_008320735.1	0.005707	MK496699.1
		Capybara-microvirus-Cap1-SP-92	GCA_008320765.1	0.00568	MK496700.1
		Capybara-microvirus-Cap1-SP-93	GCA_008320785.1	0.005675	MK496701.1
		Capybara-microvirus-Cap1-SP-94	GCA_008320805.1	0.005663	MK496702.1
		Capybara-microvirus-Cap1-SP-95	GCA_008320825.1	0.005647	MK496703.1
		Capybara-microvirus-Cap1-SP-99	GCA_008320845.1	0.00561	MK496704.1
		Capybara-microvirus-Cap3-SP-188	GCA_008325025.1	0.004709	MK496758.1
		Capybara-microvirus-Cap3-SP-264	GCA_008325045.1	0.006887	MK496759.1
		Capybara-microvirus-Cap3-SP-293	GCA_008325065.1	0.006415	MK496760.1
		Capybara-microvirus-Cap3-SP-297	GCA_008325085.1	0.006394	MK496761.1
		Capybara-microvirus-Cap3-SP-315	GCA_008325105.1	0.006146	MK496762.1
		Capybara-microvirus-Cap3-SP-316	GCA_008325125.1	0.00614	MK496763.1
		Capybara-microvirus-Cap3-SP-319	GCA_008325145.1	0.006107	MK496764.1
		Capybara-microvirus-Cap3-SP-320	GCA_008325165.1	0.006097	MK496765.1
		Capybara-microvirus-Cap3-SP-330	GCA_008325185.1	0.006002	MK496766.1
		Capybara-microvirus-Cap3-SP-332	GCA_008325205.1	0.005963	MK496767.1
		Capybara-microvirus-Cap3-SP-333	GCA_008325225.1	0.005957	MK496768.1
		Capybara-microvirus-Cap3-SP-344	GCA_008325245.1	0.005891	MK496769.1
		Capybara-microvirus-Cap3-SP-347	GCA_008325265.1	0.005869	MK496770.1
		Capybara-microvirus-Cap3-SP-352	GCA_008325285.1	0.005809	MK496771.1
		Capybara-microvirus-Cap3-SP-363	GCA_008325305.1	0.005694	MK496772.1
		Capybara-microvirus-Cap3-SP-367	GCA_008325325.1	0.005664	MK496773.1
		Capybara-microvirus-Cap3-SP-374	GCA_008325345.1	0.00563	MK496774.1
		Capybara-microvirus-Cap3-SP-379	GCA_008325365.1	0.005595	MK496775.1
		Capybara-microvirus-Cap3-SP-383	GCA_008325385.1	0.005576	MK496776.1
		Capybara-microvirus-Cap3-SP-386	GCA_008325405.1	0.005559	MK496777.1
		Capybara-microvirus-Cap3-SP-389	GCA_008325425.1	0.005547	MK496778.1
		Capybara-microvirus-Cap3-SP-391	GCA_008325445.1	0.00554	MK496779.1
		Capybara-microvirus-Cap3-SP-393	GCA_008325465.1	0.005529	MK496780.1
		Capybara-microvirus-Cap3-SP-394	GCA_008325485.1	0.005518	MK496781.1
		Capybara-microvirus-Cap3-SP-407	GCA_008325505.1	0.005415	MK496782.1
		Capybara-microvirus-Cap3-SP-410	GCA_008325525.1	0.005402	MK496783.1
		Capybara-microvirus-Cap3-SP-414	GCA_008325545.1	0.00538	MK496784.1
		Capybara-microvirus-Cap3-SP-416	GCA_008325565.1	0.005375	MK496785.1
		Capybara-microvirus-Cap3-SP-423	GCA_008325585.1	0.005319	MK496786.1
		Capybara-microvirus-Cap3-SP-431	GCA_008325605.1	0.005291	MK496787.1
		Capybara-microvirus-Cap3-SP-433	GCA_008325625.1	0.005278	MK496788.1
		Capybara-microvirus-Cap3-SP-437	GCA_008325645.1	0.005271	MK496789.1
		Capybara-microvirus-Cap3-SP-441	GCA_008325665.1	0.005251	MK496790.1
		Capybara-microvirus-Cap3-SP-442	GCA_008325685.1	0.00525	MK496791.1
		Capybara-microvirus-Cap3-SP-443	GCA_008325705.1	0.005247	MK496792.1
		Capybara-microvirus-Cap3-SP-444	GCA_008325725.1	0.005235	MK496793.1
		Capybara-microvirus-Cap3-SP-445	GCA_008325745.1	0.005232	MK496794.1
		Capybara-microvirus-Cap3-SP-446	GCA_008325765.1	0.005225	MK496795.1
		Capybara-microvirus-Cap3-SP-449	GCA_008325785.1	0.005206	MK496796.1
		Capybara-microvirus-Cap3-SP-450	GCA_008325805.1	0.005204	MK496797.1
		Capybara-microvirus-Cap3-SP-457	GCA_008325825.1	0.005171	MK496798.1
		Capybara-microvirus-Cap3-SP-465	GCA_008325845.1	0.005129	MK496799.1
		Capybara-microvirus-Cap3-SP-468	GCA_008325865.1	0.005119	MK496800.1
		Capybara-microvirus-Cap3-SP-469	GCA_008325885.1	0.005117	MK496801.1
		Capybara-microvirus-Cap3-SP-470	GCA_008325905.1	0.005111	MK496802.1
		Capybara-microvirus-Cap3-SP-472	GCA_008325925.1	0.005108	MK496803.1
		Capybara-microvirus-Cap3-SP-475	GCA_008325945.1	0.005089	MK496804.1
		Capybara-microvirus-Cap3-SP-478	GCA_008325965.1	0.005076	MK496805.1
		Capybara-microvirus-Cap3-SP-481	GCA_008325985.1	0.00506	MK496806.1
		Capybara-microvirus-Cap3-SP-535	GCA_008326005.1	0.00478	MK496807.1
		Capybara-microvirus-Cap3-SP-539	GCA_008326025.1	0.004776	MK496808.1
		Capybara-microvirus-Cap3-SP-541	GCA_008326045.1	0.004765	MK496809.1
		Capybara-microvirus-Cap3-SP-546	GCA_008326065.1	0.00475	MK496810.1
		Capybara-microvirus-Cap3-SP-550	GCA_008326085.1	0.004736	MK496811.1
		Capybara-microvirus-Cap3-SP-554	GCA_008326105.1	0.004723	MK496812.1
		Capybara-microvirus-Cap3-SP-562	GCA_008326125.1	0.004684	MK496813.1
		Capybara-microvirus-Cap3-SP-578	GCA_008326145.1	0.004609	MK496814.1
		Capybara-microvirus-Cap3-SP-581	GCA_008326165.1	0.004602	MK496815.1
		Capybara-microvirus-Cap3-SP-586	GCA_008326185.1	0.004591	MK496816.1
		Capybara-microvirus-Cap3-SP-588	GCA_008326205.1	0.004588	MK496817.1
		Capybara-microvirus-Cap3-SP-603	GCA_008326225.1	0.004526	MK496818.1
		Capybara-microvirus-Cap3-SP-612	GCA_008326245.1	0.004492	MK496819.1
		Capybara-microvirus-Cap3-SP-613	GCA_008326265.1	0.004485	MK496820.1
		Capybara-microvirus-Cap3-SP-632	GCA_008326865.1	0.004381	MK496821.1
		Capybara-microvirus-Cap3-SP-641	GCA_008326885.1	0.004323	MK496822.1
		Capybara-microvirus-Cap3-SP-645	GCA_008326905.1	0.004307	MK496823.1
		Capybara-microvirus-Cap3-SP-646	GCA_008326925.1	0.004304	MK496824.1
		Capybara-microvirus-Cap3-SP-649	GCA_008326945.1	0.004289	MK496825.1
		Capybara-microvirus-Cap3-SP-668	GCA_008326965.1	0.004148	MK496826.1
		Cellulophaga-Omtje-1	GCA_019089975.1	0.006558	MT732445.1
		Cellulophaga-Omtje-2	GCA_019089985.1	0.006558	MT732446.1
		Cellulophaga-Omtje-3	GCA_019089995.1	0.006558	MT732447.1
		Cellulophaga-Omtje-4	GCA_019090005.1	0.006558	MT732448.1
		Cellulophaga-Omtje-5	GCA_019090015.1	0.006559	MT732449.1
		Cellulophaga-phi12-2	GCA_000910435.1	0.006453	NC_021797.1/KC821606.1
		Cellulophaga-phi12a-1	GCA_000910495.1	0.006478	NC_021805.1/KC821623.1
		Cellulophaga-phi18-4	GCA_002755775.1	0.006478	KC821628.1
		Cellulophaga-phi48-1	GCA_002755795.1	0.006478	KC821631.1
		Chimpanzee-faeces-microphage-1	GCA_001685325.1	0.004851	NC_030472.1/KR704913.1
		Chimpanzee-faeces-microphage-2	GCA_001684845.1	0.005184	NC_030476.1/KR704914.1
		Chimpanzee-faeces-microphage-3	GCA_001685285.1	0.005016	NC_030458.1/KR704915.1
		Chlamydia-2	GCA_000849665.1	0.004563	NC_002194.1/AJ270057.1
		Chlamydia-3	GCA_002601265.1	0.004554	NC_008355.1/AJ550635.1
		Chlamydia-4	GCA_000865125.1	0.00453	NC_007461.1/AY769964.1
		Chlamydia-Chp1	GCA_000839525.1	0.004877	NC_001741.1/D00624.1
		Chlamydia-CPAR39	GCA_001275455.1	0.004532	NC_002180.1/AE002163.1
		Citromicrobium-vB-Cib-ssDNA-P1	GCA_002957335.1	0.00436	MG214764.1
		Dragonfly-associated-microphage-1	GCA_000901395.1	0.004472	NC_018862.1/JX185431.1
		Eel-River-basin-pequenovirus-isolate-c22476	GCA_000959675.1	0.006083	NC_026665.1/KP087957.1
		Eel-River-basin-pequenovirus-10	GCA_002921955.1	0.004314	KP087945.1
		Eel-River-basin-pequenovirus-11	GCA_002921965.1	0.004406	KP087946.1
		Eel-River-basin-pequenovirus-12	GCA_002921975.1	0.005713	KP087947.1
		Eel-River-basin-pequenovirus-13	GCA_002921985.1	0.004817	KP087948.1
		Eel-River-basin-pequenovirus-14	GCA_002921995.1	0.00418	KP087949.1
		Eel-River-basin-pequenovirus-15	GCA_002922005.1	0.006438	KP087950.1
		Eel-River-basin-pequenovirus-16	GCA_002922015.1	0.005256	KP087951.1
		Eel-River-basin-pequenovirus-17	GCA_002922025.1	0.00531	KP087952.1
		Eel-River-basin-pequenovirus-isolate-c20544	GCA_002922035.1	0.004342	KP087953.1
		Eel-River-basin-pequenovirus-19	GCA_002922045.1	0.0047	KP087954.1
		Eel-River-basin-pequenovirus-2	GCA_002921875.1	0.004634	KP087937.1
		Eel-River-basin-pequenovirus-20	GCA_002922055.1	0.004507	KP087955.1
		Eel-River-basin-pequenovirus-isolate-c22108	GCA_002922065.1	0.00479	KP087956.1
		Eel-River-basin-pequenovirus-22	GCA_003846075.1	0.004176	KP087936.1
		Eel-River-basin-pequenovirus-3	GCA_002921885.1	0.004426	KP087938.1
		Eel-River-basin-pequenovirus-4	GCA_002921895.1	0.004265	KP087939.1
		Eel-River-basin-pequenovirus-5	GCA_002921905.1	0.004355	KP087940.1
		Eel-River-basin-pequenovirus-6	GCA_002921915.1	0.004331	KP087941.1
		Eel-River-basin-pequenovirus-7	GCA_002921925.1	0.004445	KP087942.1
		Eel-River-basin-pequenovirus-isolate-c13499	GCA_002921935.1	0.006172	KP087943.1
		Eel-River-basin-pequenovirus-9	GCA_002921945.1	0.004514	KP087944.1
		Enterobacteria-FL68-Tallahassee-FL-2012	GCA_002755855.1	0.005486	KF044309.1
		Enterobacteria-FL76-Tallahassee-FL-2012	GCA_002755875.1	0.005486	KF044310.1
		Enterobacteria-ID1	GCA_002596545.1	0.005386	DQ079880.1
		Enterobacteria-ID11	GCA_002407555.1	0.005577	KX266637.1
		Enterobacteria-ID11-10	GCA_002535875.1	0.005577	KX266307.1
		Enterobacteria-ID11-100	GCA_002539075.1	0.005577	KX266397.1
		Enterobacteria-ID11-101	GCA_002539105.1	0.005577	KX266398.1
		Enterobacteria-ID11-102	GCA_002539125.1	0.005577	KX266399.1
		Enterobacteria-ID11-103	GCA_002539145.1	0.005577	KX266400.1
		Enterobacteria-ID11-104	GCA_002539165.1	0.005577	KX266401.1
		Enterobacteria-ID11-105	GCA_002539195.1	0.005577	KX266402.1
		Enterobacteria-ID11-106	GCA_002539215.1	0.005577	KX266403.1
		Enterobacteria-ID11-107	GCA_002539245.1	0.005577	KX266404.1
		Enterobacteria-ID11-108	GCA_002539275.1	0.005577	KX266405.1
		Enterobacteria-ID11-109	GCA_002539295.1	0.005577	KX266406.1
		Enterobacteria-ID11-11	GCA_002535925.1	0.005577	KX266308.1
		Enterobacteria-ID11-110	GCA_002539315.1	0.005577	KX266407.1
		Enterobacteria-ID11-111	GCA_002539335.1	0.005577	KX266408.1
		Enterobacteria-ID11-112	GCA_002539355.1	0.005577	KX266409.1
		Enterobacteria-ID11-113	GCA_002539375.1	0.005577	KX266410.1
		Enterobacteria-ID11-114	GCA_002539395.1	0.005577	KX266411.1
		Enterobacteria-ID11-115	GCA_002539415.1	0.005577	KX266412.1
		Enterobacteria-ID11-116	GCA_002539445.1	0.005577	KX266413.1
		Enterobacteria-ID11-117	GCA_002539465.1	0.005577	KX266414.1
		Enterobacteria-ID11-118	GCA_002539485.1	0.005577	KX266415.1
		Enterobacteria-ID11-119	GCA_002539515.1	0.005577	KX266416.1
		Enterobacteria-ID11-12	GCA_002535975.1	0.005577	KX266309.1
		Enterobacteria-ID11-120	GCA_002539535.1	0.005577	KX266417.1
		Enterobacteria-ID11-121	GCA_002539555.1	0.005577	KX266418.1
		Enterobacteria-ID11-122	GCA_002539575.1	0.005577	KX266419.1
		Enterobacteria-ID11-123	GCA_002539615.1	0.005577	KX266420.1
		Enterobacteria-ID11-124	GCA_002539635.1	0.005577	KX266421.1
		Enterobacteria-ID11-125	GCA_002539655.1	0.005577	KX266422.1
		Enterobacteria-ID11-126	GCA_002539675.1	0.005577	KX266423.1
		Enterobacteria-ID11-127	GCA_002539695.1	0.005577	KX266424.1
		Enterobacteria-ID11-128	GCA_002539715.1	0.005577	KX266425.1
		Enterobacteria-ID11-129	GCA_002539735.1	0.005577	KX266426.1
		Enterobacteria-ID11-13	GCA_002536015.1	0.005577	KX266310.1
		Enterobacteria-ID11-130	GCA_002539755.1	0.005577	KX266427.1
		Enterobacteria-ID11-131	GCA_002539775.1	0.005577	KX266428.1
		Enterobacteria-ID11-132	GCA_002539805.1	0.005577	KX266429.1
		Enterobacteria-ID11-133	GCA_002539825.1	0.005577	KX266430.1
		Enterobacteria-ID11-134	GCA_002539845.1	0.005577	KX266431.1
		Enterobacteria-ID11-135	GCA_002539865.1	0.005577	KX266432.1
		Enterobacteria-ID11-136	GCA_002539885.1	0.005577	KX266433.1
		Enterobacteria-ID11-137	GCA_002539915.1	0.005577	KX266434.1
		Enterobacteria-ID11-138	GCA_002539945.1	0.005577	KX266435.1
		Enterobacteria-ID11-139	GCA_002539965.1	0.005577	KX266436.1
		Enterobacteria-ID11-14	GCA_002536035.1	0.005577	KX266311.1
		Enterobacteria-ID11-140	GCA_002539985.1	0.005577	KX266437.1
		Enterobacteria-ID11-141	GCA_002540005.1	0.005577	KX266438.1
		Enterobacteria-ID11-142	GCA_002540025.1	0.005577	KX266439.1
		Enterobacteria-ID11-143	GCA_002540045.1	0.005577	KX266440.1
		Enterobacteria-ID11-144	GCA_002540065.1	0.005577	KX266441.1
		Enterobacteria-ID11-145	GCA_002540085.1	0.005577	KX266442.1
		Enterobacteria-ID11-146	GCA_002540105.1	0.005577	KX266443.1
		Enterobacteria-ID11-147	GCA_002540125.1	0.005577	KX266444.1
		Enterobacteria-ID11-148	GCA_002540155.1	0.005577	KX266445.1
		Enterobacteria-ID11-149	GCA_002540175.1	0.005577	KX266446.1
		Enterobacteria-ID11-15	GCA_002536055.1	0.005577	KX266312.1
		Enterobacteria-ID11-150	GCA_002540195.1	0.005577	KX266447.1
		Enterobacteria-ID11-151	GCA_002540225.1	0.005577	KX266448.1
		Enterobacteria-ID11-152	GCA_002540245.1	0.005577	KX266449.1
		Enterobacteria-ID11-153	GCA_002540265.1	0.005577	KX266450.1
		Enterobacteria-ID11-154	GCA_002540295.1	0.005577	KX266451.1
		Enterobacteria-ID11-155	GCA_002540315.1	0.005577	KX266452.1
		Enterobacteria-ID11-156	GCA_002540345.1	0.005577	KX266453.1
		Enterobacteria-ID11-157	GCA_002540365.1	0.005577	KX266454.1
		Enterobacteria-ID11-158	GCA_002540385.1	0.005577	KX266455.1
		Enterobacteria-ID11-159	GCA_002540415.1	0.005577	KX266456.1
		Enterobacteria-ID11-16	GCA_002536115.1	0.005577	KX266313.1
		Enterobacteria-ID11-160	GCA_002540435.1	0.005577	KX266457.1
		Enterobacteria-ID11-161	GCA_002540455.1	0.005577	KX266458.1
		Enterobacteria-ID11-162	GCA_002540475.1	0.005577	KX266459.1
		Enterobacteria-ID11-163	GCA_002540495.1	0.005577	KX266460.1
		Enterobacteria-ID11-164	GCA_002540515.1	0.005577	KX266461.1
		Enterobacteria-ID11-165	GCA_002540535.1	0.005577	KX266462.1
		Enterobacteria-ID11-166	GCA_002540565.1	0.005577	KX266463.1
		Enterobacteria-ID11-167	GCA_002540585.1	0.005577	KX266464.1
		Enterobacteria-ID11-168	GCA_002540605.1	0.005577	KX266465.1
		Enterobacteria-ID11-169	GCA_002540625.1	0.005577	KX266466.1
		Enterobacteria-ID11-17	GCA_002536175.1	0.005577	KX266314.1
		Enterobacteria-ID11-170	GCA_002540645.1	0.005577	KX266467.1
		Enterobacteria-ID11-171	GCA_002540665.1	0.005577	KX266468.1
		Enterobacteria-ID11-172	GCA_002540695.1	0.005577	KX266469.1
		Enterobacteria-ID11-173	GCA_002540715.1	0.005577	KX266470.1
		Enterobacteria-ID11-174	GCA_002540735.1	0.005577	KX266471.1
		Enterobacteria-ID11-175	GCA_002540765.1	0.005577	KX266472.1
		Enterobacteria-ID11-176	GCA_002540785.1	0.005577	KX266473.1
		Enterobacteria-ID11-177	GCA_002540805.1	0.005577	KX266474.1
		Enterobacteria-ID11-178	GCA_002540825.1	0.005577	KX266475.1
		Enterobacteria-ID11-179	GCA_002540845.1	0.005577	KX266476.1
		Enterobacteria-ID11-18	GCA_002536195.1	0.005577	KX266315.1
		Enterobacteria-ID11-180	GCA_002540875.1	0.005577	KX266477.1
		Enterobacteria-ID11-181	GCA_002540895.1	0.005577	KX266478.1
		Enterobacteria-ID11-182	GCA_002540925.1	0.005577	KX266479.1
		Enterobacteria-ID11-183	GCA_002540945.1	0.005577	KX266480.1
		Enterobacteria-ID11-184	GCA_002540965.1	0.005577	KX266481.1
		Enterobacteria-ID11-185	GCA_002540985.1	0.005577	KX266482.1
		Enterobacteria-ID11-186	GCA_002541005.1	0.005577	KX266483.1
		Enterobacteria-ID11-187	GCA_002541035.1	0.005577	KX266484.1
		Enterobacteria-ID11-188	GCA_002541065.1	0.005577	KX266485.1
		Enterobacteria-ID11-189	GCA_002541095.1	0.005577	KX266486.1
		Enterobacteria-ID11-19	GCA_002536215.1	0.005577	KX266316.1
		Enterobacteria-ID11-190	GCA_002541145.1	0.005577	KX266487.1
		Enterobacteria-ID11-191	GCA_002541175.1	0.005577	KX266488.1
		Enterobacteria-ID11-192	GCA_002541195.1	0.005577	KX266489.1
		Enterobacteria-ID11-193	GCA_002541245.1	0.005577	KX266490.1
		Enterobacteria-ID11-194	GCA_002541275.1	0.005577	KX266491.1
		Enterobacteria-ID11-195	GCA_002541315.1	0.005577	KX266492.1
		Enterobacteria-ID11-196	GCA_002541355.1	0.005577	KX266493.1
		Enterobacteria-ID11-197	GCA_002541375.1	0.005577	KX266494.1
		Enterobacteria-ID11-198	GCA_002541425.1	0.005577	KX266495.1
		Enterobacteria-ID11-199	GCA_002541465.1	0.005577	KX266496.1
		Enterobacteria-ID11-2	GCA_002412105.1	0.005577	AY751298.1
		Enterobacteria-ID11-20	GCA_002536245.1	0.005577	KX266317.1
		Enterobacteria-ID11-200	GCA_002541515.1	0.005577	KX266497.1
		Enterobacteria-ID11-201	GCA_002541535.1	0.005577	KX266498.1
		Enterobacteria-ID11-202	GCA_002541565.1	0.005577	KX266499.1
		Enterobacteria-ID11-203	GCA_002541585.1	0.005577	KX266500.1
		Enterobacteria-ID11-204	GCA_002541645.1	0.005577	KX266501.1
		Enterobacteria-ID11-205	GCA_002541685.1	0.005577	KX266502.1
		Enterobacteria-ID11-206	GCA_002541715.1	0.005577	KX266503.1
		Enterobacteria-ID11-207	GCA_002541745.1	0.005577	KX266504.1
		Enterobacteria-ID11-208	GCA_002541785.1	0.005577	KX266505.1
		Enterobacteria-ID11-209	GCA_002541835.1	0.005577	KX266506.1
		Enterobacteria-ID11-21	GCA_002536275.1	0.005577	KX266318.1
		Enterobacteria-ID11-210	GCA_002541865.1	0.005577	KX266507.1
		Enterobacteria-ID11-211	GCA_002541905.1	0.005577	KX266508.1
		Enterobacteria-ID11-212	GCA_002541945.1	0.005577	KX266509.1
		Enterobacteria-ID11-213	GCA_002541975.1	0.005577	KX266510.1
		Enterobacteria-ID11-214	GCA_002541995.1	0.005577	KX266511.1
		Enterobacteria-ID11-215	GCA_002542035.1	0.005577	KX266512.1
		Enterobacteria-ID11-216	GCA_002542075.1	0.005577	KX266513.1
		Enterobacteria-ID11-217	GCA_002542125.1	0.005577	KX266514.1
		Enterobacteria-ID11-218	GCA_002542165.1	0.005577	KX266515.1
		Enterobacteria-ID11-219	GCA_002542195.1	0.005577	KX266516.1
		Enterobacteria-ID11-22	GCA_002536295.1	0.005577	KX266319.1
		Enterobacteria-ID11-220	GCA_002542235.1	0.005577	KX266517.1
		Enterobacteria-ID11-221	GCA_002542265.1	0.005577	KX266518.1
		Enterobacteria-ID11-222	GCA_002542305.1	0.005577	KX266519.1
		Enterobacteria-ID11-223	GCA_002542345.1	0.005577	KX266520.1
		Enterobacteria-ID11-224	GCA_002542375.1	0.005577	KX266521.1
		Enterobacteria-ID11-225	GCA_002542425.1	0.005577	KX266522.1
		Enterobacteria-ID11-226	GCA_002542465.1	0.005577	KX266523.1
		Enterobacteria-ID11-227	GCA_002542495.1	0.005577	KX266524.1
		Enterobacteria-ID11-228	GCA_002542515.1	0.005577	KX266525.1
		Enterobacteria-ID11-229	GCA_002542575.1	0.005577	KX266526.1
		Enterobacteria-ID11-23	GCA_002536345.1	0.005577	KX266320.1
		Enterobacteria-ID11-230	GCA_002542635.1	0.005577	KX266527.1
		Enterobacteria-ID11-231	GCA_002542655.1	0.005577	KX266528.1
		Enterobacteria-ID11-232	GCA_002542675.1	0.005577	KX266529.1
		Enterobacteria-ID11-233	GCA_002542695.1	0.005577	KX266530.1
		Enterobacteria-ID11-234	GCA_002542715.1	0.005577	KX266531.1
		Enterobacteria-ID11-235	GCA_002542735.1	0.005577	KX266532.1
		Enterobacteria-ID11-236	GCA_002542755.1	0.005577	KX266533.1
		Enterobacteria-ID11-237	GCA_002542775.1	0.005577	KX266534.1
		Enterobacteria-ID11-238	GCA_002542795.1	0.005577	KX266535.1
		Enterobacteria-ID11-239	GCA_002542815.1	0.005577	KX266536.1
		Enterobacteria-ID11-24	GCA_002536385.1	0.005577	KX266321.1
		Enterobacteria-ID11-240	GCA_002542875.1	0.005577	KX266537.1
		Enterobacteria-ID11-241	GCA_002542935.1	0.005577	KX266538.1
		Enterobacteria-ID11-242	GCA_002542955.1	0.005577	KX266539.1
		Enterobacteria-ID11-243	GCA_002542975.1	0.005577	KX266540.1
		Enterobacteria-ID11-244	GCA_002543005.1	0.005577	KX266541.1
		Enterobacteria-ID11-245	GCA_002543045.1	0.005577	KX266542.1
		Enterobacteria-ID11-246	GCA_002543095.1	0.005577	KX266543.1
		Enterobacteria-ID11-247	GCA_002543135.1	0.005577	KX266544.1
		Enterobacteria-ID11-248	GCA_002543165.1	0.005577	KX266545.1
		Enterobacteria-ID11-249	GCA_002543185.1	0.005577	KX266546.1
		Enterobacteria-ID11-25	GCA_002536415.1	0.005577	KX266322.1
		Enterobacteria-ID11-250	GCA_002543215.1	0.005577	KX266547.1
		Enterobacteria-ID11-251	GCA_002543245.1	0.005577	KX266548.1
		Enterobacteria-ID11-252	GCA_002543275.1	0.005577	KX266549.1
		Enterobacteria-ID11-253	GCA_002543305.1	0.005577	KX266550.1
		Enterobacteria-ID11-254	GCA_002543345.1	0.005577	KX266551.1
		Enterobacteria-ID11-255	GCA_002543365.1	0.005577	KX266552.1
		Enterobacteria-ID11-256	GCA_002543395.1	0.005577	KX266553.1
		Enterobacteria-ID11-257	GCA_002543415.1	0.005577	KX266554.1
		Enterobacteria-ID11-258	GCA_002543445.1	0.005577	KX266555.1
		Enterobacteria-ID11-259	GCA_002543475.1	0.005577	KX266556.1
		Enterobacteria-ID11-26	GCA_002536445.1	0.005577	KX266323.1
		Enterobacteria-ID11-260	GCA_002543515.1	0.005577	KX266557.1
		Enterobacteria-ID11-261	GCA_002543565.1	0.005577	KX266558.1
		Enterobacteria-ID11-262	GCA_002543605.1	0.005577	KX266559.1
		Enterobacteria-ID11-263	GCA_002543635.1	0.005577	KX266560.1
		Enterobacteria-ID11-264	GCA_002543665.1	0.005577	KX266561.1
		Enterobacteria-ID11-265	GCA_002543695.1	0.005577	KX266562.1
		Enterobacteria-ID11-266	GCA_002543735.1	0.005577	KX266563.1
		Enterobacteria-ID11-267	GCA_002543755.1	0.005577	KX266564.1
		Enterobacteria-ID11-268	GCA_002543775.1	0.005577	KX266565.1
		Enterobacteria-ID11-269	GCA_002543815.1	0.005577	KX266566.1
		Enterobacteria-ID11-27	GCA_002536465.1	0.005577	KX266324.1
		Enterobacteria-ID11-270	GCA_002543835.1	0.005577	KX266567.1
		Enterobacteria-ID11-271	GCA_002543875.1	0.005577	KX266568.1
		Enterobacteria-ID11-272	GCA_002543915.1	0.005577	KX266569.1
		Enterobacteria-ID11-273	GCA_002543935.1	0.005577	KX266570.1
		Enterobacteria-ID11-274	GCA_002543965.1	0.005577	KX266571.1
		Enterobacteria-ID11-275	GCA_002544005.1	0.005577	KX266572.1
		Enterobacteria-ID11-276	GCA_002544045.1	0.005577	KX266573.1
		Enterobacteria-ID11-277	GCA_002544075.1	0.005577	KX266574.1
		Enterobacteria-ID11-278	GCA_002544115.1	0.005577	KX266575.1
		Enterobacteria-ID11-279	GCA_002544155.1	0.005577	KX266576.1
		Enterobacteria-ID11-28	GCA_002536525.1	0.005577	KX266325.1
		Enterobacteria-ID11-280	GCA_002544175.1	0.005577	KX266577.1
		Enterobacteria-ID11-281	GCA_002544205.1	0.005577	KX266578.1
		Enterobacteria-ID11-282	GCA_002544235.1	0.005577	KX266579.1
		Enterobacteria-ID11-283	GCA_002544285.1	0.005577	KX266580.1
		Enterobacteria-ID11-284	GCA_002544335.1	0.005577	KX266581.1
		Enterobacteria-ID11-285	GCA_002544355.1	0.005577	KX266582.1
		Enterobacteria-ID11-286	GCA_002544385.1	0.005577	KX266583.1
		Enterobacteria-ID11-287	GCA_002544415.1	0.005577	KX266584.1
		Enterobacteria-ID11-288	GCA_002544445.1	0.005577	KX266585.1
		Enterobacteria-ID11-289	GCA_002544475.1	0.005577	KX266586.1
		Enterobacteria-ID11-29	GCA_002536565.1	0.005577	KX266326.1
		Enterobacteria-ID11-290	GCA_002544495.1	0.005577	KX266587.1
		Enterobacteria-ID11-291	GCA_002544525.1	0.005577	KX266588.1
		Enterobacteria-ID11-292	GCA_002544565.1	0.005577	KX266589.1
		Enterobacteria-ID11-293	GCA_002544595.1	0.005577	KX266590.1
		Enterobacteria-ID11-294	GCA_002544615.1	0.005577	KX266591.1
		Enterobacteria-ID11-295	GCA_002544645.1	0.005577	KX266592.1
		Enterobacteria-ID11-296	GCA_002544675.1	0.005577	KX266593.1
		Enterobacteria-ID11-297	GCA_002544715.1	0.005577	KX266594.1
		Enterobacteria-ID11-298	GCA_002544755.1	0.005577	KX266595.1
		Enterobacteria-ID11-299	GCA_002544775.1	0.005577	KX266596.1
		Enterobacteria-ID11-3	GCA_002535665.1	0.005577	KX266300.1
		Enterobacteria-ID11-30	GCA_002536595.1	0.005577	KX266327.1
		Enterobacteria-ID11-300	GCA_002544815.1	0.005577	KX266597.1
		Enterobacteria-ID11-301	GCA_002544855.1	0.005577	KX266598.1
		Enterobacteria-ID11-302	GCA_002544885.1	0.005577	KX266599.1
		Enterobacteria-ID11-303	GCA_002544915.1	0.005577	KX266600.1
		Enterobacteria-ID11-304	GCA_002544945.1	0.005577	KX266601.1
		Enterobacteria-ID11-305	GCA_002544975.1	0.005577	KX266602.1
		Enterobacteria-ID11-306	GCA_002545015.1	0.005577	KX266603.1
		Enterobacteria-ID11-307	GCA_002545045.1	0.005577	KX266604.1
		Enterobacteria-ID11-308	GCA_002545065.1	0.005577	KX266605.1
		Enterobacteria-ID11-309	GCA_002545095.1	0.005577	KX266606.1
		Enterobacteria-ID11-31	GCA_002536615.1	0.005577	KX266328.1
		Enterobacteria-ID11-310	GCA_002545115.1	0.005577	KX266607.1
		Enterobacteria-ID11-311	GCA_002545145.1	0.005577	KX266608.1
		Enterobacteria-ID11-312	GCA_002545175.1	0.005577	KX266609.1
		Enterobacteria-ID11-313	GCA_002545205.1	0.005577	KX266610.1
		Enterobacteria-ID11-314	GCA_002545235.1	0.005577	KX266611.1
		Enterobacteria-ID11-315	GCA_002545265.1	0.005577	KX266612.1
		Enterobacteria-ID11-316	GCA_002545285.1	0.005577	KX266613.1
		Enterobacteria-ID11-317	GCA_002545325.1	0.005577	KX266614.1
		Enterobacteria-ID11-318	GCA_002545345.1	0.005577	KX266615.1
		Enterobacteria-ID11-319	GCA_002545385.1	0.005577	KX266616.1
		Enterobacteria-ID11-32	GCA_002536655.1	0.005577	KX266329.1
		Enterobacteria-ID11-320	GCA_002545405.1	0.005577	KX266617.1
		Enterobacteria-ID11-321	GCA_002545445.1	0.005577	KX266618.1
		Enterobacteria-ID11-322	GCA_002545475.1	0.005577	KX266619.1
		Enterobacteria-ID11-323	GCA_002545525.1	0.005577	KX266620.1
		Enterobacteria-ID11-324	GCA_002545555.1	0.005577	KX266621.1
		Enterobacteria-ID11-325	GCA_002545585.1	0.005577	KX266622.1
		Enterobacteria-ID11-326	GCA_002545615.1	0.005577	KX266623.1
		Enterobacteria-ID11-327	GCA_002545645.1	0.005577	KX266624.1
		Enterobacteria-ID11-328	GCA_002545695.1	0.005577	KX266625.1
		Enterobacteria-ID11-329	GCA_002545725.1	0.005577	KX266626.1
		Enterobacteria-ID11-33	GCA_002536705.1	0.005577	KX266330.1
		Enterobacteria-ID11-330	GCA_002545745.1	0.005577	KX266627.1
		Enterobacteria-ID11-331	GCA_002545785.1	0.005577	KX266628.1
		Enterobacteria-ID11-332	GCA_002545815.1	0.005577	KX266629.1
		Enterobacteria-ID11-333	GCA_002545855.1	0.005577	KX266630.1
		Enterobacteria-ID11-334	GCA_002545885.1	0.005577	KX266631.1
		Enterobacteria-ID11-335	GCA_002545905.1	0.005577	KX266632.1
		Enterobacteria-ID11-336	GCA_002545945.1	0.005577	KX266633.1
		Enterobacteria-ID11-337	GCA_002545965.1	0.005577	KX266634.1
		Enterobacteria-ID11-338	GCA_002545995.1	0.005577	KX266635.1
		Enterobacteria-ID11-339	GCA_002546035.1	0.005577	KX266636.1
		Enterobacteria-ID11-34	GCA_002536755.1	0.005577	KX266331.1
		Enterobacteria-ID11-35	GCA_002536775.1	0.005577	KX266332.1
		Enterobacteria-ID11-36	GCA_002536815.1	0.005577	KX266333.1
		Enterobacteria-ID11-37	GCA_002536835.1	0.005577	KX266334.1
		Enterobacteria-ID11-38	GCA_002536885.1	0.005577	KX266335.1
		Enterobacteria-ID11-39	GCA_002536915.1	0.005577	KX266336.1
		Enterobacteria-ID11-4	GCA_002535685.1	0.005577	KX266301.1
		Enterobacteria-ID11-40	GCA_002536935.1	0.005577	KX266337.1
		Enterobacteria-ID11-41	GCA_002536965.1	0.005577	KX266338.1
		Enterobacteria-ID11-42	GCA_002536995.1	0.005577	KX266339.1
		Enterobacteria-ID11-43	GCA_002537055.1	0.005577	KX266340.1
		Enterobacteria-ID11-44	GCA_002537085.1	0.005577	KX266341.1
		Enterobacteria-ID11-45	GCA_002537115.1	0.005577	KX266342.1
		Enterobacteria-ID11-46	GCA_002537135.1	0.005577	KX266343.1
		Enterobacteria-ID11-47	GCA_002537175.1	0.005577	KX266344.1
		Enterobacteria-ID11-48	GCA_002537225.1	0.005577	KX266345.1
		Enterobacteria-ID11-49	GCA_002537265.1	0.005577	KX266346.1
		Enterobacteria-ID11-5	GCA_002535705.1	0.005577	KX266302.1
		Enterobacteria-ID11-50	GCA_002537295.1	0.005577	KX266347.1
		Enterobacteria-ID11-51	GCA_002537335.1	0.005577	KX266348.1
		Enterobacteria-ID11-52	GCA_002537365.1	0.005577	KX266349.1
		Enterobacteria-ID11-53	GCA_002537435.1	0.005577	KX266350.1
		Enterobacteria-ID11-54	GCA_002537455.1	0.005577	KX266351.1
		Enterobacteria-ID11-55	GCA_002537495.1	0.005577	KX266352.1
		Enterobacteria-ID11-56	GCA_002537525.1	0.005577	KX266353.1
		Enterobacteria-ID11-57	GCA_002537585.1	0.005577	KX266354.1
		Enterobacteria-ID11-58	GCA_002537615.1	0.005577	KX266355.1
		Enterobacteria-ID11-59	GCA_002537635.1	0.005577	KX266356.1
		Enterobacteria-ID11-6	GCA_002535745.1	0.005577	KX266303.1
		Enterobacteria-ID11-60	GCA_002537665.1	0.005577	KX266357.1
		Enterobacteria-ID11-61	GCA_002537715.1	0.005577	KX266358.1
		Enterobacteria-ID11-62	GCA_002537755.1	0.005577	KX266359.1
		Enterobacteria-ID11-63	GCA_002537795.1	0.005577	KX266360.1
		Enterobacteria-ID11-64	GCA_002537825.1	0.005577	KX266361.1
		Enterobacteria-ID11-65	GCA_002537865.1	0.005577	KX266362.1
		Enterobacteria-ID11-66	GCA_002537915.1	0.005577	KX266363.1
		Enterobacteria-ID11-67	GCA_002537955.1	0.005577	KX266364.1
		Enterobacteria-ID11-68	GCA_002537975.1	0.005577	KX266365.1
		Enterobacteria-ID11-69	GCA_002538005.1	0.005577	KX266366.1
		Enterobacteria-ID11-7	GCA_002535795.1	0.005577	KX266304.1
		Enterobacteria-ID11-70	GCA_002538035.1	0.005577	KX266367.1
		Enterobacteria-ID11-71	GCA_002538085.1	0.005577	KX266368.1
		Enterobacteria-ID11-72	GCA_002538125.1	0.005577	KX266369.1
		Enterobacteria-ID11-73	GCA_002538155.1	0.005577	KX266370.1
		Enterobacteria-ID11-74	GCA_002538185.1	0.005577	KX266371.1
		Enterobacteria-ID11-75	GCA_002538225.1	0.005577	KX266372.1
		Enterobacteria-ID11-76	GCA_002538265.1	0.005577	KX266373.1
		Enterobacteria-ID11-77	GCA_002538295.1	0.005577	KX266374.1
		Enterobacteria-ID11-78	GCA_002538325.1	0.005577	KX266375.1
		Enterobacteria-ID11-79	GCA_002538355.1	0.005577	KX266376.1
		Enterobacteria-ID11-8	GCA_002535835.1	0.005577	KX266305.1
		Enterobacteria-ID11-80	GCA_002538385.1	0.005577	KX266377.1
		Enterobacteria-ID11-81	GCA_002538425.1	0.005577	KX266378.1
		Enterobacteria-ID11-82	GCA_002538465.1	0.005577	KX266379.1
		Enterobacteria-ID11-83	GCA_002538495.1	0.005577	KX266380.1
		Enterobacteria-ID11-84	GCA_002538525.1	0.005577	KX266381.1
		Enterobacteria-ID11-85	GCA_002538575.1	0.005577	KX266382.1
		Enterobacteria-ID11-86	GCA_002538615.1	0.005577	KX266383.1
		Enterobacteria-ID11-87	GCA_002538645.1	0.005577	KX266384.1
		Enterobacteria-ID11-88	GCA_002538675.1	0.005577	KX266385.1
		Enterobacteria-ID11-89	GCA_002538695.1	0.005577	KX266386.1
		Enterobacteria-ID11-9	GCA_002535855.1	0.005577	KX266306.1
		Enterobacteria-ID11-90	GCA_002538725.1	0.005577	KX266387.1
		Enterobacteria-ID11-91	GCA_002538785.1	0.005577	KX266388.1
		Enterobacteria-ID11-92	GCA_002538835.1	0.005577	KX266389.1
		Enterobacteria-ID11-93	GCA_002538855.1	0.005577	KX266390.1
		Enterobacteria-ID11-94	GCA_002538895.1	0.005577	KX266391.1
		Enterobacteria-ID11-95	GCA_002538925.1	0.005577	KX266392.1
		Enterobacteria-ID11-96	GCA_002538965.1	0.005577	KX266393.1
		Enterobacteria-ID11-97	GCA_002538995.1	0.005577	KX266394.1
		Enterobacteria-ID11-98	GCA_002539035.1	0.005577	KX266395.1
		Enterobacteria-ID11-99	GCA_002539055.1	0.005577	KX266396.1
		Enterobacteria-ID12	GCA_002598205.1	0.005529	DQ079905.1
		Enterobacteria-ID18-sensu-lato	GCA_000867085.1	0.005486	NC_007856.1/DQ079908.1
		Enterobacteria-ID204-Moscow-ID	GCA_002755475.1	0.005475	KC237308.1
		Enterobacteria-ID22	GCA_002596565.1	0.005386	DQ079881.1
		Enterobacteria-ID34	GCA_002596585.1	0.005386	DQ079882.1
		Enterobacteria-ID41	GCA_002598165.1	0.005577	DQ079903.1
		Enterobacteria-ID45	GCA_002596605.1	0.005386	DQ079883.1
		Enterobacteria-ID8	GCA_002598065.1	0.00554	DQ079898.1
		Enterobacteria-MED1	GCA_002596525.1	0.005386	KJ997912.1
		Enterobacteria-NC1	GCA_002596625.1	0.005386	DQ079884.1
		Enterobacteria-NC10	GCA_002598225.1	0.005529	DQ079906.1
		Enterobacteria-NC11	GCA_002596685.1	0.005386	DQ079887.1
		Enterobacteria-NC13	GCA_002598125.1	0.005577	DQ079901.1
		Enterobacteria-NC16	GCA_002596705.1	0.005386	DQ079888.1
		Enterobacteria-NC19	GCA_002598145.1	0.005577	DQ079902.1
		Enterobacteria-NC2	GCA_002598105.1	0.005577	DQ079900.1
		Enterobacteria-NC3	GCA_002630345.1	0.006097	DQ079878.1
		Enterobacteria-NC37	GCA_002596725.1	0.005386	DQ079889.1
		Enterobacteria-NC41	GCA_002596745.1	0.005386	DQ079890.1
		Enterobacteria-NC5	GCA_002596645.1	0.005386	DQ079885.1
		Enterobacteria-NC51	GCA_002596765.1	0.005386	DQ079891.1
		Enterobacteria-NC56	GCA_002596785.1	0.005386	DQ079892.1
		Enterobacteria-NC6	GCA_002598005.1	0.005529	DQ079907.2
		Enterobacteria-NC7	GCA_002596665.1	0.005386	DQ079886.1
		Enterobacteria-S13	GCA_002596485.1	0.005386	AF274751.1
		Enterobacteria-S13-2	GCA_002596505.1	0.005386	M14428.1
		Enterobacteria-WA10	GCA_002596825.1	0.005386	DQ079894.1
		Enterobacteria-WA11	GCA_002596845.1	0.005387	DQ079895.1
		Enterobacteria-WA13-sensu-lato	GCA_000866265.1	0.006068	NC_007821.1/DQ079873.1
		Enterobacteria-WA14	GCA_002630365.1	0.005486	DQ079909.1
		Enterobacteria-WA2	GCA_002598025.1	0.00554	DQ079896.1
		Enterobacteria-WA3	GCA_002598045.1	0.00554	DQ079897.1
		Enterobacteria-WA4	GCA_002596805.1	0.005386	DQ079893.1
		Enterobacteria-WA5	GCA_002598085.1	0.005577	DQ079899.1
		Enterobacteria-WA6	GCA_002598185.1	0.005529	DQ079904.1
		Escherichia-alpha3	GCA_000846145.1	0.006087	NC_001330.1/X60322.1
		Escherichia-alpha3-2	GCA_002601605.1	0.006089	DQ085810.2
		Escherichia-EC6098	GCA_011900995.1	0.004526	NC_048874.1/MT185428.1
		Escherichia-EMCL318	GCA_002957675.1	0.005489	MG563770.1
		Escherichia-G4	GCA_000840785.1	0.005577	NC_001420.2/V00657.1
		Escherichia-G4-2	GCA_002921375.1	0.005577	AF454431.1
		Escherichia-G4-3	GCA_002921605.1	0.005577	GQ153923.1
		Escherichia-G4-4	GCA_002921575.1	0.005577	GQ153920.1
		Escherichia-G4-5	GCA_002921585.1	0.005577	GQ153921.1
		Escherichia-G4-6	GCA_002921595.1	0.005577	GQ153922.1
		Escherichia-G4-7	GCA_002921645.1	0.005577	JF719729.1
		Escherichia-G4-8	GCA_002921655.1	0.005577	JF719730.1
		Escherichia-G4-9	GCA_002921665.1	0.005577	JF719731.1
		Escherichia-ID21	GCA_002618885.1	0.006068	NC_007818.1/DQ079870.1
		Escherichia-ID2-Moscow-ID-2001	GCA_000864545.1	0.005486	NC_007817.1/DQ079869.1
		Escherichia-ID32	GCA_002618945.1	0.006071	NC_007819.1/DQ079871.1
		Escherichia-ID52	GCA_002614425.1	0.005538	NC_007825.1/DQ079877.1
		Escherichia-ID62	GCA_002618965.1	0.006051	NC_007824.1/DQ079876.1
		Escherichia-Lilledu	GCA_008375395.1	0.005484	MK791318.1
		Escherichia-Lilleen	GCA_005145205.1	0.005342	MK629526.1
		Escherichia-lillemer	GCA_010120465.1	0.005492	MN850599.1
		Escherichia-Lilleput	GCA_004800165.1	0.00549	MK629525.1
		Escherichia-Lilleto	GCA_004800225.1	0.005494	MK629529.1
		Escherichia-Lilleven	GCA_004800185.1	0.00609	MK629527.1
		Escherichia-NC28	GCA_002618905.1	0.006065	NC_007823.1/DQ079875.1
		Escherichia-NC29	GCA_002618925.1	0.006259	NC_007827.1/DQ079879.1
		Escherichia-NC35	GCA_002618865.1	0.006039	NC_007820.1/DQ079872.1
		Escherichia-phiK	GCA_001504835.1	0.006089	NC_001730.1/X60323.1
		Escherichia-phiX174	GCA_000819615.1	0.005386	NC_001422.1/J02482.1
		Escherichia-phiX174-100	GCA_002587845.1	0.005386	HM753668.1
		Escherichia-phiX174-101	GCA_002587865.1	0.005386	HM753670.1
		Escherichia-phiX174-102	GCA_002587895.1	0.005386	HM753671.1
		Escherichia-phiX174-103	GCA_002587925.1	0.005386	HM753674.1
		Escherichia-phiX174-104	GCA_002587945.1	0.005386	HM753677.1
		Escherichia-phiX174-105	GCA_002587965.1	0.005386	HM753678.1
		Escherichia-phiX174-106	GCA_002587985.1	0.005386	CP004084.1
		Escherichia-phiX174-107	GCA_002588005.1	0.005387	HM753680.1
		Escherichia-phiX174-108	GCA_002588025.1	0.005386	HM753686.1
		Escherichia-phiX174-109	GCA_002588045.1	0.005386	HM753689.1
		Escherichia-phiX174-110	GCA_002588065.1	0.005387	HM753693.1
		Escherichia-phiX174-111	GCA_002588085.1	0.005387	HM753695.1
		Escherichia-phiX174-112	GCA_002588105.1	0.005386	HM753700.1
		Escherichia-phiX174-113	GCA_002588165.1	0.005386	HM753701.1
		Escherichia-phiX174-114	GCA_002588185.1	0.005386	HM753704.1
		Escherichia-phiX174-115	GCA_002588245.1	0.005388	HM753708.1
		Escherichia-phiX174-116	GCA_002588305.1	0.005388	HM753709.1
		Escherichia-phiX174-117	GCA_002588325.1	0.005386	HM753712.1
		Escherichia-phiX174-118	GCA_002588395.1	0.005388	HM753715.1
		Escherichia-phiX174-119	GCA_002588445.1	0.005388	HM753716.1
		Escherichia-phiX174-120	GCA_002588465.1	0.005388	HM753718.1
		Escherichia-phiX174-121	GCA_002588495.1	0.005386	JQ764988.2
		Escherichia-phiX174-122	GCA_002588525.1	0.005386	JQ764987.1
		Escherichia-phiX174-123	GCA_002588605.1	0.005386	HM753658.1
		Escherichia-phiX174-124	GCA_002588645.1	0.005387	HM753682.1
		Escherichia-phiX174-125	GCA_002588675.1	0.005386	HM753697.1
		Escherichia-phiX174-128	GCA_002588795.1	0.005386	GQ153912.1
		Escherichia-phiX174-130	GCA_003342595.1	0.005386	MH378441.1
		Escherichia-phiX174-131	GCA_003342615.1	0.005386	MH378442.1
		Escherichia-phiX174-132	GCA_003342635.1	0.005386	MH378443.1
		Escherichia-phiX174-133	GCA_008605865.1	0.005386	MN385565.1
		Escherichia-phiX174-134	GCA_002588815.1	0.005386	GQ153913.1
		Escherichia-phiX174-14	GCA_002585625.1	0.005386	GU385905.1
		Escherichia-phiX174-16	GCA_002585705.1	0.005386	GQ153914.1
		Escherichia-phiX174-2	GCA_002585185.1	0.005386	HM775307.1
		Escherichia-phiX174-26	GCA_002586095.1	0.005386	HM775306.1
		Escherichia-phiX174-27	GCA_002586125.1	0.005386	HM775308.1
		Escherichia-phiX174-28	GCA_002586155.1	0.005359	HM775309.1
		Escherichia-phiX174-29	GCA_002586185.1	0.005359	HM775310.1
		Escherichia-phiX174-3	GCA_002585215.1	0.005386	HM753661.1
		Escherichia-phiX174-30	GCA_002586205.1	0.005359	HM775311.1
		Escherichia-phiX174-32	GCA_002586295.1	0.005386	EF380016.1
		Escherichia-phiX174-33	GCA_002586325.1	0.005386	EF380031.1
		Escherichia-phiX174-34	GCA_002586365.1	0.005386	EF380032.1
		Escherichia-phiX174-36	GCA_002586405.1	0.005386	EF380010.1
		Escherichia-phiX174-37	GCA_002586425.1	0.005386	EF380011.1
		Escherichia-phiX174-38	GCA_002586455.1	0.005386	EF380013.1
		Escherichia-phiX174-39	GCA_002586485.1	0.005386	EF380015.1
		Escherichia-phiX174-4	GCA_002585255.1	0.005386	EF380014.1
		Escherichia-phiX174-40	GCA_002586505.1	0.005386	EF380017.1
		Escherichia-phiX174-41	GCA_002586525.1	0.005386	EF380018.1
		Escherichia-phiX174-42	GCA_002586545.1	0.005386	EF380019.1
		Escherichia-phiX174-43	GCA_002586565.1	0.005386	EF380020.1
		Escherichia-phiX174-44	GCA_002586585.1	0.005386	EF380021.1
		Escherichia-phiX174-45	GCA_002586605.1	0.005386	EF380022.1
		Escherichia-phiX174-46	GCA_002586625.1	0.005386	EF380024.1
		Escherichia-phiX174-47	GCA_002586645.1	0.005386	EF380026.1
		Escherichia-phiX174-48	GCA_002586665.1	0.005386	EF380027.1
		Escherichia-phiX174-49	GCA_002586685.1	0.005386	EF380028.1
		Escherichia-phiX174-5	GCA_002585285.1	0.005386	EF380030.1
		Escherichia-phiX174-50	GCA_002586705.1	0.005386	EF380029.1
		Escherichia-phiX174-51	GCA_002586725.1	0.005386	JQ764986.1
		Escherichia-phiX174-52	GCA_002586765.1	0.005386	JQ764989.1
		Escherichia-phiX174-53	GCA_002586785.1	0.005386	JQ764990.1
		Escherichia-phiX174-54	GCA_002586805.1	0.005386	HM753659.1
		Escherichia-phiX174-55	GCA_002586825.1	0.005386	HM753662.1
		Escherichia-phiX174-56	GCA_002586845.1	0.005386	HM753664.1
		Escherichia-phiX174-57	GCA_002586865.1	0.005386	HM753666.1
		Escherichia-phiX174-58	GCA_002586885.1	0.005386	HM753667.1
		Escherichia-phiX174-59	GCA_002586905.1	0.005386	HM753672.1
		Escherichia-phiX174-6	GCA_002585325.1	0.005386	EF380023.1
		Escherichia-phiX174-60	GCA_002586925.1	0.005386	HM753673.1
		Escherichia-phiX174-61	GCA_002586965.1	0.005386	HM753675.1
		Escherichia-phiX174-62	GCA_002586985.1	0.005386	HM753676.1
		Escherichia-phiX174-63	GCA_002587025.1	0.005386	HM753679.1
		Escherichia-phiX174-64	GCA_002587045.1	0.005387	HM753681.1
		Escherichia-phiX174-65	GCA_002587085.1	0.005387	HM753684.1
		Escherichia-phiX174-66	GCA_002587115.1	0.005387	HM753687.1
		Escherichia-phiX174-67	GCA_002587145.1	0.005386	HM753688.1
		Escherichia-phiX174-68	GCA_002587175.1	0.005387	HM753690.1
		Escherichia-phiX174-69	GCA_002587205.1	0.005387	HM753692.1
		Escherichia-phiX174-7	GCA_002585355.1	0.005386	EF380025.1
		Escherichia-phiX174-70	GCA_002587245.1	0.005387	HM753694.1
		Escherichia-phiX174-71	GCA_002587265.1	0.005387	HM753696.1
		Escherichia-phiX174-72	GCA_002587285.1	0.005387	HM753698.1
		Escherichia-phiX174-73	GCA_002587305.1	0.005387	HM753702.1
		Escherichia-phiX174-74	GCA_002587325.1	0.005386	HM753703.1
		Escherichia-phiX174-75	GCA_002587345.1	0.005386	HM753705.1
		Escherichia-phiX174-76	GCA_002587365.1	0.005386	HM753706.1
		Escherichia-phiX174-77	GCA_002587385.1	0.005388	HM753710.1
		Escherichia-phiX174-78	GCA_002587405.1	0.005388	HM753711.1
		Escherichia-phiX174-79	GCA_002587425.1	0.005388	HM753713.1
		Escherichia-phiX174-8	GCA_002585405.1	0.005386	EF380009.1
		Escherichia-phiX174-80	GCA_002587445.1	0.005386	HM753717.1
		Escherichia-phiX174-81	GCA_002587465.1	0.005386	HM753699.1
		Escherichia-phiX174-82	GCA_002587485.1	0.005387	HM753683.1
		Escherichia-phiX174-83	GCA_002587505.1	0.005386	HM753663.1
		Escherichia-phiX174-84	GCA_002587525.1	0.005388	HM753707.1
		Escherichia-phiX174-85	GCA_002587545.1	0.005387	HM753691.1
		Escherichia-phiX174-86	GCA_002587565.1	0.005388	HM753714.1
		Escherichia-phiX174-87	GCA_002587585.1	0.005386	HM753669.1
		Escherichia-phiX174-88	GCA_002587605.1	0.005387	HM753685.1
		Escherichia-phiX174-89	GCA_002587625.1	0.005386	JF719727.1
		Escherichia-phiX174-9	GCA_002585445.1	0.005386	GQ153915.1
		Escherichia-phiX174-91	GCA_002587665.1	0.005386	FJ849058.1
		Escherichia-phiX174-92	GCA_002587685.1	0.005386	JF719726.1
		Escherichia-phiX174-93	GCA_002587705.1	0.005386	JF719728.1
		Escherichia-phiX174-94	GCA_002587725.1	0.005386	EF380012.1
		Escherichia-phiX174-98	GCA_002587805.1	0.005386	HM753660.1
		Escherichia-phiX174-99	GCA_002587825.1	0.005386	HM753665.1
		Escherichia-St-1	GCA_000884975.1	0.006094	NC_012868.1/GQ149088.1
		Escherichia-WA45	GCA_002618845.1	0.006068	NC_007822.1/DQ079874.1
		Gokushovirinae-Bog1183-53	GCA_001190615.1	0.004609	NC_027633.1/KM589498.1
		Gokushovirinae-Bog5712-52	GCA_001190475.1	0.004501	NC_027636.1/KM589501.1
		Gokushovirinae-Bog8989-22	GCA_001190595.1	0.004656	NC_027637.1/KM589502.1
		Gokushovirinae-Fen672-31	GCA_001190535.1	0.004624	NC_027642.1/KM589508.1
		Gokushovirinae-Fen7875-21	GCA_001190375.1	0.004631	NC_027645.1/KM589511.1
		Gokushovirinae-GAIR4	GCA_001502915.1	0.004468	NC_028993.1/KP823395.1
		Gokushovirinae-GNX3R	GCA_001502295.1	0.004273	NC_028994.1/KP823396.1
		Gokushovirus-MK-2017	GCA_002990155.1	0.004907	MG025518.1
		Gokushovirus-WZ-2015a	GCA_002588925.1	0.0051	KT264826.1
		Gokushovirus-WZ-2015a-10	GCA_002589205.1	0.005147	KT264772.1
		Gokushovirus-WZ-2015a-11	GCA_002589225.1	0.004268	KT264781.1
		Gokushovirus-WZ-2015a-12	GCA_002589265.1	0.005209	KT264787.1
		Gokushovirus-WZ-2015a-13	GCA_002589315.1	0.005417	KT264796.1
		Gokushovirus-WZ-2015a-14	GCA_002589345.1	0.005065	KT264802.1
		Gokushovirus-WZ-2015a-15	GCA_002589385.1	0.004862	KT264810.1
		Gokushovirus-WZ-2015a-16	GCA_002589425.1	0.005077	KT264817.1
		Gokushovirus-WZ-2015a-17	GCA_002589465.1	0.005133	KT264753.1
		Gokushovirus-WZ-2015a-18	GCA_002589495.1	0.005208	KT264754.1
		Gokushovirus-WZ-2015a-19	GCA_002589545.1	0.005389	KT264755.1
		Gokushovirus-WZ-2015a-2	GCA_002588945.1	0.005301	KT264761.1
		Gokushovirus-WZ-2015a-20	GCA_002589575.1	0.004824	KT264758.1
		Gokushovirus-WZ-2015a-21	GCA_002589615.1	0.005293	KT264759.1
		Gokushovirus-WZ-2015a-22	GCA_002589655.1	0.005215	KT264760.1
		Gokushovirus-WZ-2015a-23	GCA_002589675.1	0.005205	KT264762.1
		Gokushovirus-WZ-2015a-24	GCA_002589725.1	0.005506	KT264763.1
		Gokushovirus-WZ-2015a-25	GCA_002589765.1	0.005515	KT264764.1
		Gokushovirus-WZ-2015a-26	GCA_002589805.1	0.004847	KT264766.1
		Gokushovirus-WZ-2015a-27	GCA_002589835.1	0.00514	KT264768.1
		Gokushovirus-WZ-2015a-28	GCA_002589865.1	0.004821	KT264769.1
		Gokushovirus-WZ-2015a-29	GCA_002589885.1	0.005242	KT264749.1
		Gokushovirus-WZ-2015a-3	GCA_002588985.1	0.005013	KT264765.1
		Gokushovirus-WZ-2015a-30	GCA_002589905.1	0.005065	KT264750.1
		Gokushovirus-WZ-2015a-31	GCA_002589925.1	0.005131	KT264751.1
		Gokushovirus-WZ-2015a-32	GCA_002589945.1	0.005111	KT264752.1
		Gokushovirus-WZ-2015a-33	GCA_002589965.1	0.005149	KT264771.1
		Gokushovirus-WZ-2015a-34	GCA_002589985.1	0.005379	KT264773.1
		Gokushovirus-WZ-2015a-35	GCA_002590005.1	0.005051	KT264774.1
		Gokushovirus-WZ-2015a-36	GCA_002590025.1	0.00471	KT264775.1
		Gokushovirus-WZ-2015a-37	GCA_002590045.1	0.00533	KT264776.1
		Gokushovirus-WZ-2015a-38	GCA_002590065.1	0.005109	KT264777.1
		Gokushovirus-WZ-2015a-39	GCA_002590095.1	0.005109	KT264778.1
		Gokushovirus-WZ-2015a-4	GCA_002589025.1	0.004651	KT264780.1
		Gokushovirus-WZ-2015a-40	GCA_002590115.1	0.00485	KT264779.1
		Gokushovirus-WZ-2015a-41	GCA_002590135.1	0.00471	KT264782.1
		Gokushovirus-WZ-2015a-42	GCA_002590155.1	0.00556	KT264784.1
		Gokushovirus-WZ-2015a-43	GCA_002590175.1	0.005767	KT264785.1
		Gokushovirus-WZ-2015a-44	GCA_002590195.1	0.005804	KT264786.1
		Gokushovirus-WZ-2015a-45	GCA_002590215.1	0.005672	KT264788.1
		Gokushovirus-WZ-2015a-46	GCA_002590235.1	0.005548	KT264789.1
		Gokushovirus-WZ-2015a-47	GCA_002590255.1	0.005895	KT264790.1
		Gokushovirus-WZ-2015a-48	GCA_002590275.1	0.006028	KT264791.1
		Gokushovirus-WZ-2015a-49	GCA_002590295.1	0.00573	KT264792.1
		Gokushovirus-WZ-2015a-5	GCA_002589055.1	0.005338	KT264795.1
		Gokushovirus-WZ-2015a-50	GCA_002590315.1	0.00583	KT264793.1
		Gokushovirus-WZ-2015a-51	GCA_002590335.1	0.005267	KT264794.1
		Gokushovirus-WZ-2015a-52	GCA_002590355.1	0.005326	KT264797.1
		Gokushovirus-WZ-2015a-53	GCA_002590375.1	0.005179	KT264799.1
		Gokushovirus-WZ-2015a-54	GCA_002590395.1	0.005562	KT264800.1
		Gokushovirus-WZ-2015a-55	GCA_002590415.1	0.005564	KT264801.1
		Gokushovirus-WZ-2015a-56	GCA_002590435.1	0.005121	KT264803.1
		Gokushovirus-WZ-2015a-57	GCA_002590455.1	0.004785	KT264804.1
		Gokushovirus-WZ-2015a-58	GCA_002590475.1	0.005657	KT264805.1
		Gokushovirus-WZ-2015a-59	GCA_002590495.1	0.005053	KT264806.1
		Gokushovirus-WZ-2015a-6	GCA_002589085.1	0.004876	KT264809.1
		Gokushovirus-WZ-2015a-60	GCA_002590515.1	0.004957	KT264807.1
		Gokushovirus-WZ-2015a-61	GCA_002590535.1	0.004812	KT264808.1
		Gokushovirus-WZ-2015a-62	GCA_002590555.1	0.004383	KT264811.1
		Gokushovirus-WZ-2015a-63	GCA_002590575.1	0.004672	KT264812.1
		Gokushovirus-WZ-2015a-64	GCA_002590595.1	0.004832	KT264814.1
		Gokushovirus-WZ-2015a-65	GCA_002590615.1	0.004631	KT264815.1
		Gokushovirus-WZ-2015a-66	GCA_002590635.1	0.005077	KT264816.1
		Gokushovirus-WZ-2015a-67	GCA_002590655.1	0.005015	KT264818.1
		Gokushovirus-WZ-2015a-68	GCA_002590675.1	0.004913	KT264819.1
		Gokushovirus-WZ-2015a-69	GCA_002590695.1	0.005596	KT264820.1
		Gokushovirus-WZ-2015a-7	GCA_002589115.1	0.005003	KT264825.1
		Gokushovirus-WZ-2015a-70	GCA_002590715.1	0.005583	KT264821.1
		Gokushovirus-WZ-2015a-71	GCA_002590735.1	0.004811	KT264822.1
		Gokushovirus-WZ-2015a-72	GCA_002590755.1	0.005008	KT264823.1
		Gokushovirus-WZ-2015a-73	GCA_002590775.1	0.004879	KT264824.1
		Gokushovirus-WZ-2015a-74	GCA_002590795.1	0.005111	KT264827.1
		Gokushovirus-WZ-2015a-75	GCA_002590815.1	0.004883	KT264829.1
		Gokushovirus-WZ-2015a-76	GCA_002590835.1	0.005007	KT264830.1
		Gokushovirus-WZ-2015a-77	GCA_002590855.1	0.00488	KT264831.1
		Gokushovirus-WZ-2015a-78	GCA_002590875.1	0.005682	KT264832.1
		Gokushovirus-WZ-2015a-79	GCA_002590895.1	0.004826	KT264833.1
		Gokushovirus-WZ-2015a-8	GCA_002589145.1	0.00505	KT264756.1
		Gokushovirus-WZ-2015a-80	GCA_002590915.1	0.004975	KT264834.1
		Gokushovirus-WZ-2015a-81	GCA_002590935.1	0.004492	KT264835.1
		Gokushovirus-WZ-2015a-82	GCA_002590955.1	0.004936	KT264757.1
		Gokushovirus-WZ-2015a-83	GCA_002590975.1	0.004833	KT264767.1
		Gokushovirus-WZ-2015a-84	GCA_002590995.1	0.004623	KT264783.1
		Gokushovirus-WZ-2015a-85	GCA_002591015.1	0.005477	KT264798.1
		Gokushovirus-WZ-2015a-86	GCA_002591035.1	0.004783	KT264813.1
		Gokushovirus-WZ-2015a-87	GCA_002591055.1	0.00506	KT264828.1
		Gokushovirus-WZ-2015a-9	GCA_002589175.1	0.005482	KT264770.1
		Human-gokushovirus	GCA_002624565.1	0.005508	KX513864.1
		Human-gut-gokushovirus	GCA_002922305.1	0.005135	KX513865.1
		Human-gut-gokushovirus-10	GCA_002922395.1	0.005637	KX513876.1
		Human-gut-gokushovirus-11	GCA_002922405.1	0.005726	KX513877.1
		Human-gut-gokushovirus-2	GCA_002922315.1	0.004664	KX513866.1
		Human-gut-gokushovirus-3	GCA_002922325.1	0.005018	KX513867.1
		Human-gut-gokushovirus-isolate-SH-CHD5	GCA_002922335.1	0.006042	KX513868.1
		Human-gut-gokushovirus-5	GCA_002922345.1	0.004939	KX513869.1
		Human-gut-gokushovirus-6	GCA_002922355.1	0.004671	KX513870.1
		Human-gut-gokushovirus-7	GCA_002922365.1	0.005024	KX513872.1
		Human-gut-gokushovirus-8	GCA_002922375.1	0.005631	KX513873.1
		Human-gut-gokushovirus-isolate-SH-CHD11	GCA_002922385.1	0.004997	KX513874.1
		Human-gut-microviridae-SH-CHD12	GCA_002624585.1	0.006363	KX513875.1
		Human-gut-microviridae-SH-CHD8	GCA_002624605.1	0.006312	KX513871.1
		Jodiemicrovirus-1	GCA_008329405.1	0.004768	MN335165.1
		Lepus-americanus-faeces-SHP1-6472	GCA_003848165.1	0.006357	NC_040341.1/MG641188.1
		Liberibacter-CLasMV1	GCA_020522985.1	0.008869	CP045566.1
		Lynx-canadensis-microvirus-CLP-9366	GCA_003848325.1	0.005265	MG641180.1
		Lynx-canadensis-microvirus-CLP-9413	GCA_003848345.1	0.005312	NC_040329.1/MG641179.1
		Marine-gokushovirus	GCA_000911395.1	0.004129	NC_022790.1/KC131021.1
		Marine-gokushovirus-2	GCA_002921705.1	0.00407	KC131022.1
		Marine-gokushovirus-3	GCA_002921715.1	0.004334	KC131023.1
		Marine-gokushovirus-4	GCA_002921725.1	0.0042	KC131024.1
		Marine-gokushovirus-5	GCA_002921735.1	0.004062	KC131025.1
		Microviridae-Bog1249-12	GCA_001190195.1	0.004451	NC_027634.1/KM589499.1
		Microviridae-Bog5275-51	GCA_001190335.1	0.004815	NC_027635.1/KM589500.1
		Microviridae-Bog9017-22	GCA_001190555.1	0.004671	NC_027638.1/KM589503.1
		Microviridae-Fen2266-11	GCA_001190675.1	0.004366	NC_027639.1/KM589504.1
		Microviridae-Fen418-41	GCA_001190255.1	0.004949	NC_027640.1/KM589505.1
		Microviridae-Fen4707-41	GCA_001190395.1	0.004552	NC_027641.1/KM589506.1
		Microviridae-Fen51-42	GCA_002606725.1	0.004451	KM589507.1
		Microviridae-Fen685-11	GCA_001190655.1	0.004654	NC_027643.1/KM589509.1
		Microviridae-Fen7786-21	GCA_001190235.1	0.004686	NC_027644.1/KM589510.1
		Microviridae-Fen7895-21	GCA_001190515.1	0.004424	NC_027646.1/KM589512.1
		Microviridae-Fen7918-21	GCA_001190635.1	0.004199	NC_027647.1/KM589513.1
		Microviridae-Fen7940-21	GCA_001190215.1	0.004453	NC_027648.1/KM589514.1
		Microviridae-IME-16	GCA_000928195.1	0.005755	NC_026013.1/KM276541.1
		Microviridae-phi-CA82	GCA_000892895.1	0.005514	NC_015785.1/HQ264138.1
		Microviridae-sp-isolate-ctgd198	GCA_003370605.1	0.004487	MH552479.1
		Microviridae-sp-10	GCA_003370785.2	0.005676	MH552507.2
		Microviridae-sp-100	GCA_003372585.2	0.004912	MH616786.2
		Microviridae-sp-101	GCA_003372605.2	0.004602	MH616790.2
		Microviridae-sp-102	GCA_003372625.2	0.005721	MH616793.2
		Microviridae-sp-103	GCA_003372645.2	0.004826	MH616794.2
		Microviridae-sp-104	GCA_003372665.2	0.004536	MH616795.2
		Microviridae-sp-105	GCA_003372685.2	0.003611	MH616796.2
		Microviridae-sp-106	GCA_003372705.2	0.004347	MH616797.2
		Microviridae-sp-107	GCA_003372725.2	0.004598	MH616798.2
		Microviridae-sp-108	GCA_003372745.2	0.004312	MH616799.2
		Microviridae-sp-109	GCA_003372765.1	0.005728	MH616800.1
		Microviridae-sp-11	GCA_003370805.1	0.005135	MH552509.1
		Microviridae-sp-110	GCA_003372785.2	0.005593	MH616802.2
		Microviridae-sp-111	GCA_003372805.2	0.004703	MH616804.2
		Microviridae-sp-112	GCA_003372825.2	0.004423	MH616807.2
		Microviridae-sp-113	GCA_003372845.2	0.004307	MH616808.2
		Microviridae-sp-114	GCA_003372865.2	0.0044	MH616810.2
		Microviridae-sp-115	GCA_003372885.1	0.004288	MH616812.1
		Microviridae-sp-isolate-ctfc500	GCA_003372905.2	0.005976	MH616813.2
		Microviridae-sp-117	GCA_003372925.1	0.004175	MH616814.1
		Microviridae-sp-118	GCA_003372945.1	0.005127	MH616822.1
		Microviridae-sp-119	GCA_003372965.2	0.004167	MH616826.2
		Microviridae-sp-12	GCA_003370825.2	0.006334	MH552510.2
		Microviridae-sp-120	GCA_003372985.2	0.004457	MH616833.2
		Microviridae-sp-121	GCA_003373005.2	0.004684	MH616835.2
		Microviridae-sp-122	GCA_003373025.1	0.004578	MH616836.1
		Microviridae-sp-isolate-ctcf-4	GCA_003373045.2	0.005814	MH616837.2
		Microviridae-sp-124	GCA_003373065.1	0.004695	MH616844.1
		Microviridae-sp-125	GCA_003373085.1	0.004487	MH616845.1
		Microviridae-sp-126	GCA_003373105.2	0.0048	MH616846.2
		Microviridae-sp-127	GCA_003373125.2	0.004526	MH616849.2
		Microviridae-sp-128	GCA_003373145.2	0.00442	MH616850.2
		Microviridae-sp-129	GCA_003373165.2	0.004721	MH616851.2
		Microviridae-sp-13	GCA_003370845.2	0.005858	MH552512.2
		Microviridae-sp-130	GCA_003373185.2	0.004468	MH616852.2
		Microviridae-sp-131	GCA_003373205.2	0.004179	MH616853.2
		Microviridae-sp-132	GCA_003373225.2	0.004753	MH616854.2
		Microviridae-sp-133	GCA_003373245.1	0.004102	MH616856.1
		Microviridae-sp-134	GCA_003373265.2	0.00551	MH616858.2
		Microviridae-sp-135	GCA_003373285.2	0.004401	MH616859.2
		Microviridae-sp-136	GCA_003373305.2	0.00468	MH616863.2
		Microviridae-sp-137	GCA_003373325.2	0.004272	MH616864.2
		Microviridae-sp-138	GCA_003373345.2	0.004485	MH616865.2
		Microviridae-sp-139	GCA_003373365.2	0.004695	MH616867.2
		Microviridae-sp-14	GCA_003370865.2	0.004206	MH552515.2
		Microviridae-sp-140	GCA_003373385.2	0.004434	MH616870.2
		Microviridae-sp-141	GCA_003373405.1	0.005072	MH616873.1
		Microviridae-sp-142	GCA_003373425.2	0.005137	MH616874.2
		Microviridae-sp-143	GCA_003373445.2	0.004322	MH616876.2
		Microviridae-sp-144	GCA_003373465.2	0.004619	MH616878.2
		Microviridae-sp-145	GCA_003373485.2	0.004393	MH616882.2
		Microviridae-sp-146	GCA_003373505.2	0.00606	MH616884.2
		Microviridae-sp-147	GCA_003373525.2	0.00442	MH616886.2
		Microviridae-sp-148	GCA_003373545.2	0.004329	MH616888.2
		Microviridae-sp-149	GCA_003373565.2	0.004176	MH616889.2
		Microviridae-sp-15	GCA_003370885.2	0.006336	MH552516.2
		Microviridae-sp-150	GCA_003373585.2	0.004119	MH616890.2
		Microviridae-sp-151	GCA_003373605.2	0.005038	MH616891.2
		Microviridae-sp-152	GCA_003373625.2	0.004602	MH616893.2
		Microviridae-sp-153	GCA_003373645.2	0.004567	MH616895.2
		Microviridae-sp-154	GCA_003373665.2	0.004654	MH616896.2
		Microviridae-sp-155	GCA_003373685.1	0.005555	MH616899.1
		Microviridae-sp-156	GCA_003373705.2	0.005085	MH616900.2
		Microviridae-sp-157	GCA_003373725.2	0.00439	MH616902.2
		Microviridae-sp-158	GCA_003373745.2	0.006107	MH616904.2
		Microviridae-sp-1582	GCA_003843915.1	0.004295	MK012432.1
		Microviridae-sp-1583	GCA_003843935.1	0.004374	MK012444.1
		Microviridae-sp-1584	GCA_003843955.1	0.004486	MK012456.1
		Microviridae-sp-isolate-ctca2	GCA_003843975.1	0.005538	MK012459.1
		Microviridae-sp-1586	GCA_003843995.1	0.004035	MK012460.1
		Microviridae-sp-1587	GCA_003844015.1	0.004392	MK012469.1
		Microviridae-sp-isolate-ctch1	GCA_003844035.1	0.005734	MK012474.1
		Microviridae-sp-1589	GCA_003844055.1	0.004389	MK012480.1
		Microviridae-sp-159	GCA_003373765.1	0.004004	MH616910.1
		Microviridae-sp-1590	GCA_003844075.1	0.004287	MK012483.1
		Microviridae-sp-1591	GCA_003844095.1	0.006287	MK012486.1
		Microviridae-sp-1592	GCA_003844115.1	0.004734	MK012496.1
		Microviridae-sp-isolate-cthh3	GCA_003844135.1	0.005321	MK012499.1
		Microviridae-sp-1594	GCA_003844155.1	0.004283	MK012519.1
		Microviridae-sp-16	GCA_003370905.2	0.005296	MH552523.2
		Microviridae-sp-160	GCA_003373785.1	0.00427	MH616911.1
		Microviridae-sp-161	GCA_003373805.1	0.004759	MH616912.1
		Microviridae-sp-162	GCA_003373825.2	0.00431	MH616919.2
		Microviridae-sp-163	GCA_003373845.2	0.004683	MH616922.2
		Microviridae-sp-164	GCA_003373865.1	0.006463	MH616924.1
		Microviridae-sp-165	GCA_003373885.2	0.005264	MH616926.2
		Microviridae-sp-166	GCA_003373905.2	0.004583	MH616928.2
		Microviridae-sp-167	GCA_003373925.2	0.00442	MH616929.2
		Microviridae-sp-168	GCA_003373945.2	0.004526	MH616931.2
		Microviridae-sp-169	GCA_003373965.2	0.004457	MH616932.2
		Microviridae-sp-isolate-ctdb34	GCA_003370925.2	0.005874	MH552540.2
		Microviridae-sp-170	GCA_003373985.2	0.00446	MH616933.2
		Microviridae-sp-171	GCA_003374005.2	0.005265	MH616934.2
		Microviridae-sp-172	GCA_003374025.2	0.005649	MH616940.2
		Microviridae-sp-173	GCA_003374045.2	0.00536	MH616946.2
		Microviridae-sp-174	GCA_003374065.2	0.004745	MH616947.2
		Microviridae-sp-175	GCA_003374085.2	0.004423	MH616949.2
		Microviridae-sp-176	GCA_003374105.2	0.004728	MH616950.2
		Microviridae-sp-177	GCA_003374125.2	0.004355	MH616959.2
		Microviridae-sp-178	GCA_003374145.1	0.004102	MH616960.1
		Microviridae-sp-179	GCA_003374165.2	0.004043	MH616961.2
		Microviridae-sp-18	GCA_003370945.2	0.004577	MH552544.2
		Microviridae-sp-180	GCA_003374185.2	0.004499	MH616969.2
		Microviridae-sp-181	GCA_003374205.2	0.004469	MH616970.2
		Microviridae-sp-182	GCA_003374225.2	0.004495	MH616974.2
		Microviridae-sp-183	GCA_003374245.2	0.004077	MH616975.2
		Microviridae-sp-184	GCA_003374265.2	0.004597	MH616976.2
		Microviridae-sp-185	GCA_003374285.2	0.004489	MH616977.2
		Microviridae-sp-186	GCA_003374305.1	0.004202	MH616978.1
		Microviridae-sp-187	GCA_003374325.2	0.004822	MH616980.2
		Microviridae-sp-188	GCA_003374345.2	0.004418	MH616982.2
		Microviridae-sp-189	GCA_003374365.2	0.004591	MH616983.2
		Microviridae-sp-19	GCA_003370965.2	0.004631	MH552548.2
		Microviridae-sp-190	GCA_003374385.2	0.004644	MH616985.2
		Microviridae-sp-191	GCA_003374405.2	0.004375	MH616989.2
		Microviridae-sp-isolate-ctbg483	GCA_003374425.2	0.006196	MH616991.2
		Microviridae-sp-193	GCA_003374445.1	0.004441	MH616994.1
		Microviridae-sp-194	GCA_003374465.2	0.004172	MH616995.2
		Microviridae-sp-195	GCA_003374485.2	0.005066	MH616997.2
		Microviridae-sp-196	GCA_003374505.2	0.004397	MH616998.2
		Microviridae-sp-197	GCA_003374525.2	0.004296	MH617000.2
		Microviridae-sp-198	GCA_003374545.2	0.004635	MH617008.2
		Microviridae-sp-199	GCA_003374565.2	0.004821	MH617010.2
		Microviridae-sp-isolate-ctga8	GCA_003370625.1	0.005441	MH552480.1
		Microviridae-sp-20	GCA_003370985.2	0.004428	MH552550.2
		Microviridae-sp-200	GCA_003374585.1	0.004381	MH617012.1
		Microviridae-sp-201	GCA_003374605.1	0.00535	MH617013.1
		Microviridae-sp-202	GCA_003374625.2	0.00449	MH617023.2
		Microviridae-sp-203	GCA_003374645.2	0.004344	MH617025.2
		Microviridae-sp-204	GCA_003374665.2	0.00495	MH617026.2
		Microviridae-sp-205	GCA_003374685.2	0.005574	MH617027.2
		Microviridae-sp-206	GCA_003374705.2	0.004408	MH617029.2
		Microviridae-sp-207	GCA_003374725.1	0.004468	MH617030.1
		Microviridae-sp-208	GCA_003374745.2	0.005208	MH617032.2
		Microviridae-sp-209	GCA_003374765.2	0.005132	MH617034.2
		Microviridae-sp-21	GCA_003371005.2	0.005591	MH552552.2
		Microviridae-sp-210	GCA_003374785.2	0.005807	MH617035.2
		Microviridae-sp-211	GCA_003374805.2	0.004384	MH617037.2
		Microviridae-sp-212	GCA_003374825.2	0.004442	MH617039.2
		Microviridae-sp-213	GCA_003374845.2	0.004434	MH617043.2
		Microviridae-sp-214	GCA_003374865.2	0.004697	MH617044.2
		Microviridae-sp-215	GCA_003374885.2	0.00452	MH617045.2
		Microviridae-sp-216	GCA_003374905.2	0.005252	MH617047.2
		Microviridae-sp-217	GCA_003374925.2	0.004541	MH617049.2
		Microviridae-sp-218	GCA_003374945.2	0.004399	MH617052.2
		Microviridae-sp-219	GCA_003374965.2	0.00461	MH617057.2
		Microviridae-sp-22	GCA_003371025.2	0.006065	MH552553.2
		Microviridae-sp-220	GCA_003374985.2	0.00582	MH617058.2
		Microviridae-sp-isolate-ctci27	GCA_003375005.1	0.005622	MH617063.1
		Microviridae-sp-222	GCA_003375025.2	0.005523	MH617064.2
		Microviridae-sp-223	GCA_003375045.2	0.004633	MH617066.2
		Microviridae-sp-isolate-ctbj46	GCA_003375065.2	0.004888	MH617069.2
		Microviridae-sp-225	GCA_003375085.2	0.004052	MH617071.2
		Microviridae-sp-226	GCA_003375105.2	0.004149	MH617073.2
		Microviridae-sp-227	GCA_003375125.2	0.004397	MH617074.2
		Microviridae-sp-228	GCA_003375145.1	0.004857	MH617076.1
		Microviridae-sp-229	GCA_003375165.1	0.004219	MH617077.1
		Microviridae-sp-23	GCA_003371045.2	0.00582	MH552556.2
		Microviridae-sp-230	GCA_003375185.2	0.006197	MH617078.2
		Microviridae-sp-231	GCA_003375205.2	0.004712	MH617083.2
		Microviridae-sp-232	GCA_003375225.2	0.004929	MH617084.2
		Microviridae-sp-233	GCA_003375245.2	0.005547	MH617085.2
		Microviridae-sp-234	GCA_003375265.2	0.004305	MH617086.2
		Microviridae-sp-235	GCA_003375285.2	0.00425	MH617087.2
		Microviridae-sp-236	GCA_003375305.1	0.004355	MH617088.1
		Microviridae-sp-237	GCA_003375325.2	0.004493	MH617089.2
		Microviridae-sp-238	GCA_003375345.2	0.004546	MH617093.2
		Microviridae-sp-239	GCA_003375365.1	0.004355	MH617094.1
		Microviridae-sp-24	GCA_003371065.2	0.006556	MH552557.2
		Microviridae-sp-240	GCA_003375385.2	0.005465	MH617096.2
		Microviridae-sp-241	GCA_003375405.1	0.004396	MH617098.1
		Microviridae-sp-242	GCA_003375425.2	0.004904	MH617099.2
		Microviridae-sp-243	GCA_003375445.2	0.004332	MH617100.2
		Microviridae-sp-244	GCA_003375465.2	0.004644	MH617102.2
		Microviridae-sp-245	GCA_003375485.2	0.004381	MH617103.2
		Microviridae-sp-246	GCA_003375505.2	0.004492	MH617105.2
		Microviridae-sp-247	GCA_003375525.1	0.004546	MH617107.1
		Microviridae-sp-248	GCA_003375545.2	0.004297	MH617108.2
		Microviridae-sp-249	GCA_003375565.2	0.004281	MH617110.2
		Microviridae-sp-25	GCA_003371085.2	0.00552	MH552560.2
		Microviridae-sp-250	GCA_003375585.2	0.004838	MH617113.2
		Microviridae-sp-251	GCA_003375605.2	0.004222	MH617121.2
		Microviridae-sp-252	GCA_003375625.2	0.005334	MH617122.2
		Microviridae-sp-253	GCA_003375645.2	0.004229	MH617123.2
		Microviridae-sp-254	GCA_003375665.1	0.004559	MH617124.1
		Microviridae-sp-255	GCA_003375685.2	0.005426	MH617125.2
		Microviridae-sp-256	GCA_003375705.2	0.004335	MH617126.2
		Microviridae-sp-257	GCA_003375725.2	0.00442	MH617127.2
		Microviridae-sp-258	GCA_003375745.2	0.005346	MH617128.2
		Microviridae-sp-259	GCA_003375765.2	0.005669	MH617129.2
		Microviridae-sp-26	GCA_003371105.2	0.005083	MH552567.2
		Microviridae-sp-260	GCA_003375785.2	0.004408	MH617132.2
		Microviridae-sp-261	GCA_003375805.1	0.004898	MH617133.1
		Microviridae-sp-262	GCA_003375825.2	0.004662	MH617134.2
		Microviridae-sp-263	GCA_003375845.2	0.004313	MH617136.2
		Microviridae-sp-264	GCA_003375865.1	0.005083	MH617137.1
		Microviridae-sp-265	GCA_003375885.2	0.004269	MH617138.2
		Microviridae-sp-266	GCA_003375905.1	0.004	MH617139.1
		Microviridae-sp-267	GCA_003375925.2	0.004634	MH617140.2
		Microviridae-sp-268	GCA_003375945.1	0.004433	MH617141.1
		Microviridae-sp-269	GCA_003375965.2	0.004446	MH617142.2
		Microviridae-sp-27	GCA_003371125.2	0.005405	MH552569.2
		Microviridae-sp-270	GCA_003375985.2	0.004241	MH617146.2
		Microviridae-sp-271	GCA_003376005.1	0.004655	MH617149.1
		Microviridae-sp-272	GCA_003376025.2	0.004673	MH617150.2
		Microviridae-sp-273	GCA_003376045.2	0.004232	MH617152.2
		Microviridae-sp-274	GCA_003376065.2	0.004735	MH617153.2
		Microviridae-sp-275	GCA_003376085.2	0.004157	MH617155.2
		Microviridae-sp-276	GCA_003376105.1	0.00446	MH617156.1
		Microviridae-sp-277	GCA_003376125.2	0.00408	MH617157.2
		Microviridae-sp-278	GCA_003376145.2	0.004599	MH617158.2
		Microviridae-sp-279	GCA_003376165.2	0.004487	MH617159.2
		Microviridae-sp-28	GCA_003371145.2	0.005312	MH552571.2
		Microviridae-sp-280	GCA_003376185.2	0.004603	MH617161.2
		Microviridae-sp-281	GCA_003376205.2	0.004469	MH617163.2
		Microviridae-sp-282	GCA_003376225.2	0.006081	MH617168.2
		Microviridae-sp-283	GCA_003376245.2	0.006374	MH617173.2
		Microviridae-sp-284	GCA_003376265.2	0.004335	MH617174.2
		Microviridae-sp-285	GCA_003376285.2	0.004583	MH617175.2
		Microviridae-sp-286	GCA_003376305.2	0.004574	MH617177.2
		Microviridae-sp-287	GCA_003376325.1	0.005449	MH617178.1
		Microviridae-sp-288	GCA_003376345.2	0.004424	MH617179.2
		Microviridae-sp-289	GCA_003376365.2	0.00483	MH617181.2
		Microviridae-sp-29	GCA_003371165.2	0.004506	MH552573.2
		Microviridae-sp-290	GCA_003376385.1	0.004291	MH617182.1
		Microviridae-sp-isolate-ctcj23	GCA_003376405.2	0.005751	MH617184.2
		Microviridae-sp-292	GCA_003376425.2	0.005564	MH617187.2
		Microviridae-sp-293	GCA_003376445.2	0.00438	MH617189.2
		Microviridae-sp-294	GCA_003376465.2	0.004249	MH617191.2
		Microviridae-sp-295	GCA_003376485.1	0.005443	MH617194.1
		Microviridae-sp-296	GCA_003376505.2	0.005319	MH617195.2
		Microviridae-sp-297	GCA_003376525.1	0.004263	MH617196.1
		Microviridae-sp-298	GCA_003376545.2	0.00608	MH617198.2
		Microviridae-sp-299	GCA_003376565.2	0.004487	MH617199.2
		Microviridae-sp-3	GCA_003370645.2	0.004414	MH552483.2
		Microviridae-sp-30	GCA_003371185.2	0.006406	MH552576.2
		Microviridae-sp-300	GCA_003376585.2	0.004029	MH617201.2
		Microviridae-sp-301	GCA_003376605.1	0.005582	MH617202.1
		Microviridae-sp-302	GCA_003376625.2	0.00458	MH617204.2
		Microviridae-sp-303	GCA_003376645.2	0.004247	MH617205.2
		Microviridae-sp-304	GCA_003376665.2	0.005437	MH617206.2
		Microviridae-sp-305	GCA_003376685.2	0.004536	MH617210.2
		Microviridae-sp-306	GCA_003376705.2	0.004356	MH617211.2
		Microviridae-sp-307	GCA_003376725.2	0.004938	MH617213.2
		Microviridae-sp-308	GCA_003376745.1	0.004208	MH617214.1
		Microviridae-sp-309	GCA_003376765.2	0.004484	MH617216.2
		Microviridae-sp-31	GCA_003371205.2	0.005224	MH593835.2
		Microviridae-sp-310	GCA_003376785.2	0.00507	MH617217.2
		Microviridae-sp-311	GCA_003376805.1	0.00441	MH617218.1
		Microviridae-sp-312	GCA_003376825.1	0.004652	MH617222.1
		Microviridae-sp-313	GCA_003376845.2	0.004438	MH617223.2
		Microviridae-sp-314	GCA_003376865.2	0.00414	MH617225.2
		Microviridae-sp-315	GCA_003376885.2	0.004273	MH617227.2
		Microviridae-sp-316	GCA_003376905.2	0.004189	MH617234.2
		Microviridae-sp-317	GCA_003376925.2	0.004502	MH617235.2
		Microviridae-sp-318	GCA_003376945.2	0.004891	MH617237.2
		Microviridae-sp-319	GCA_003376965.2	0.004288	MH617239.2
		Microviridae-sp-32	GCA_003371225.2	0.00521	MH593837.2
		Microviridae-sp-320	GCA_003376985.2	0.004509	MH617241.2
		Microviridae-sp-321	GCA_003377005.2	0.004208	MH617247.2
		Microviridae-sp-322	GCA_003377025.1	0.004238	MH617249.1
		Microviridae-sp-323	GCA_003377045.2	0.004126	MH617250.2
		Microviridae-sp-324	GCA_003377065.2	0.004626	MH617254.2
		Microviridae-sp-325	GCA_003377085.2	0.004546	MH617257.2
		Microviridae-sp-326	GCA_003377105.2	0.004485	MH617260.2
		Microviridae-sp-isolate-ctba13	GCA_003377125.1	0.00598	MH617261.1
		Microviridae-sp-328	GCA_003377145.1	0.004282	MH617263.1
		Microviridae-sp-329	GCA_003377165.1	0.004804	MH617265.1
		Microviridae-sp-33	GCA_003371245.2	0.004658	MH616635.2
		Microviridae-sp-330	GCA_003377185.1	0.004598	MH617270.1
		Microviridae-sp-331	GCA_003377205.2	0.004532	MH617273.2
		Microviridae-sp-332	GCA_003377225.2	0.004611	MH617274.2
		Microviridae-sp-333	GCA_003377245.2	0.004256	MH617276.2
		Microviridae-sp-334	GCA_003377265.2	0.004532	MH617278.2
		Microviridae-sp-335	GCA_003377285.2	0.004529	MH617279.2
		Microviridae-sp-336	GCA_003377305.2	0.004417	MH617287.2
		Microviridae-sp-337	GCA_003377325.1	0.00477	MH617293.1
		Microviridae-sp-338	GCA_003377345.1	0.004821	MH617296.1
		Microviridae-sp-339	GCA_003377365.2	0.004167	MH617300.2
		Microviridae-sp-34	GCA_003371265.2	0.004557	MH616637.2
		Microviridae-sp-340	GCA_003377385.2	0.004408	MH617302.2
		Microviridae-sp-341	GCA_003377405.2	0.004492	MH617303.2
		Microviridae-sp-342	GCA_003377425.1	0.004911	MH617304.1
		Microviridae-sp-343	GCA_003377445.2	0.004578	MH617305.2
		Microviridae-sp-344	GCA_003377465.2	0.004569	MH617307.2
		Microviridae-sp-345	GCA_003377485.2	0.004559	MH617308.2
		Microviridae-sp-346	GCA_003377505.2	0.006846	MH617310.2
		Microviridae-sp-347	GCA_003377525.1	0.004852	MH617311.1
		Microviridae-sp-348	GCA_003377545.1	0.004572	MH617312.1
		Microviridae-sp-349	GCA_003377565.1	0.003692	MH617313.1
		Microviridae-sp-35	GCA_003371285.1	0.004779	MH616638.1
		Microviridae-sp-350	GCA_003377585.2	0.005778	MH617314.2
		Microviridae-sp-351	GCA_003377605.2	0.004686	MH617316.2
		Microviridae-sp-isolate-ctch828	GCA_003377625.2	0.006099	MH617317.2
		Microviridae-sp-353	GCA_003377645.2	0.006061	MH617318.2
		Microviridae-sp-354	GCA_003377665.2	0.006009	MH617319.2
		Microviridae-sp-355	GCA_003377685.1	0.003037	MH617323.1
		Microviridae-sp-356	GCA_003377705.2	0.005472	MH617325.2
		Microviridae-sp-isolate-ctih52	GCA_003377725.2	0.004305	MH617327.2
		Microviridae-sp-358	GCA_003377745.1	0.004238	MH617328.1
		Microviridae-sp-359	GCA_003377765.2	0.004389	MH617329.2
		Microviridae-sp-36	GCA_003371305.2	0.005476	MH616639.2
		Microviridae-sp-360	GCA_003377785.2	0.004947	MH617331.2
		Microviridae-sp-361	GCA_003377805.2	0.005545	MH617333.2
		Microviridae-sp-362	GCA_003377825.2	0.004471	MH617334.2
		Microviridae-sp-363	GCA_003377845.1	0.005504	MH617335.1
		Microviridae-sp-364	GCA_003377865.2	0.004697	MH617338.2
		Microviridae-sp-365	GCA_003377885.2	0.005612	MH617339.2
		Microviridae-sp-366	GCA_003377905.2	0.004483	MH617342.2
		Microviridae-sp-367	GCA_003377925.2	0.004325	MH617344.2
		Microviridae-sp-isolate-cteg496	GCA_003377945.2	0.00605	MH617346.2
		Microviridae-sp-369	GCA_003377965.2	0.004532	MH617347.2
		Microviridae-sp-37	GCA_003371325.2	0.005575	MH616645.2
		Microviridae-sp-370	GCA_003377985.2	0.004535	MH617349.2
		Microviridae-sp-371	GCA_003378005.2	0.004163	MH617350.2
		Microviridae-sp-372	GCA_003378025.2	0.004607	MH617351.2
		Microviridae-sp-373	GCA_003378045.1	0.006437	MH617354.1
		Microviridae-sp-374	GCA_003378065.1	0.005297	MH617358.1
		Microviridae-sp-375	GCA_003378085.2	0.004497	MH617359.2
		Microviridae-sp-376	GCA_003378105.2	0.004334	MH617361.2
		Microviridae-sp-377	GCA_003378125.1	0.004628	MH617364.1
		Microviridae-sp-378	GCA_003378145.1	0.004323	MH617365.1
		Microviridae-sp-379	GCA_003378165.2	0.005239	MH617366.2
		Microviridae-sp-38	GCA_003371345.2	0.004151	MH616646.2
		Microviridae-sp-380	GCA_003378185.2	0.004559	MH617367.2
		Microviridae-sp-381	GCA_003378205.2	0.005879	MH617372.2
		Microviridae-sp-382	GCA_003378225.2	0.004399	MH617374.2
		Microviridae-sp-383	GCA_003378245.2	0.004704	MH617375.2
		Microviridae-sp-384	GCA_003378265.2	0.004547	MH617377.2
		Microviridae-sp-385	GCA_003378285.2	0.004308	MH617379.2
		Microviridae-sp-386	GCA_003378305.2	0.004844	MH617380.2
		Microviridae-sp-isolate-ctbi480	GCA_003378325.2	0.006236	MH617381.2
		Microviridae-sp-388	GCA_003378345.2	0.004498	MH617384.2
		Microviridae-sp-isolate-ctcc506	GCA_003378365.2	0.005896	MH617386.2
		Microviridae-sp-39	GCA_003371365.2	0.004478	MH616649.2
		Microviridae-sp-390	GCA_003378385.1	0.003805	MH617387.1
		Microviridae-sp-391	GCA_003378405.2	0.00451	MH617388.2
		Microviridae-sp-392	GCA_003378425.2	0.004824	MH617389.2
		Microviridae-sp-393	GCA_003378445.2	0.004065	MH617392.2
		Microviridae-sp-394	GCA_003378465.2	0.004664	MH617393.2
		Microviridae-sp-395	GCA_003378485.1	0.004239	MH617398.1
		Microviridae-sp-396	GCA_003378505.2	0.004525	MH617402.2
		Microviridae-sp-397	GCA_003378525.2	0.004466	MH617403.2
		Microviridae-sp-398	GCA_003378545.2	0.00511	MH617405.2
		Microviridae-sp-399	GCA_003378565.2	0.005534	MH617410.2
		Microviridae-sp-4	GCA_003370665.1	0.004437	MH552487.1
		Microviridae-sp-40	GCA_003371385.1	0.004161	MH616652.1
		Microviridae-sp-400	GCA_003378585.2	0.005503	MH617412.2
		Microviridae-sp-isolate-ctbf817	GCA_003378605.2	0.006185	MH617413.2
		Microviridae-sp-402	GCA_003378625.2	0.004304	MH617416.2
		Microviridae-sp-403	GCA_003378645.2	0.004542	MH617417.2
		Microviridae-sp-404	GCA_003378665.1	0.004874	MH617418.1
		Microviridae-sp-405	GCA_003378685.2	0.004806	MH617420.2
		Microviridae-sp-406	GCA_003378705.2	0.00431	MH617421.2
		Microviridae-sp-407	GCA_003378725.2	0.004624	MH617422.2
		Microviridae-sp-408	GCA_003378745.2	0.004599	MH617424.2
		Microviridae-sp-isolate-ctbh495	GCA_003378765.2	0.00605	MH617429.2
		Microviridae-sp-41	GCA_003371405.1	0.004278	MH616653.1
		Microviridae-sp-410	GCA_003378785.2	0.0056	MH617430.2
		Microviridae-sp-411	GCA_003378805.2	0.004364	MH617432.2
		Microviridae-sp-412	GCA_003378825.2	0.004839	MH617433.2
		Microviridae-sp-413	GCA_003378845.2	0.004429	MH617436.2
		Microviridae-sp-414	GCA_003378865.2	0.004695	MH617438.2
		Microviridae-sp-415	GCA_003378885.2	0.004446	MH617439.2
		Microviridae-sp-416	GCA_003378905.2	0.004173	MH617440.2
		Microviridae-sp-417	GCA_003378925.2	0.004709	MH617442.2
		Microviridae-sp-418	GCA_003378945.1	0.004092	MH617443.1
		Microviridae-sp-419	GCA_003378965.1	0.005452	MH617444.1
		Microviridae-sp-42	GCA_003371425.2	0.004408	MH616656.2
		Microviridae-sp-420	GCA_003378985.2	0.004309	MH617448.2
		Microviridae-sp-421	GCA_003379005.2	0.004699	MH617454.2
		Microviridae-sp-422	GCA_003379025.2	0.004823	MH617456.2
		Microviridae-sp-423	GCA_003379045.2	0.004612	MH617459.2
		Microviridae-sp-424	GCA_003379065.2	0.004773	MH617468.2
		Microviridae-sp-425	GCA_003379085.2	0.005285	MH617471.2
		Microviridae-sp-426	GCA_003379105.2	0.004857	MH617473.2
		Microviridae-sp-427	GCA_003379125.2	0.004354	MH617477.2
		Microviridae-sp-428	GCA_003379145.2	0.004529	MH617478.2
		Microviridae-sp-429	GCA_003379165.2	0.004811	MH617487.2
		Microviridae-sp-43	GCA_003371445.2	0.005629	MH616660.2
		Microviridae-sp-430	GCA_003379185.2	0.005235	MH617490.2
		Microviridae-sp-431	GCA_003379205.1	0.004612	MH617494.1
		Microviridae-sp-432	GCA_003379225.2	0.00552	MH617495.2
		Microviridae-sp-433	GCA_003379245.2	0.004358	MH617497.2
		Microviridae-sp-434	GCA_003379265.1	0.004682	MH617498.1
		Microviridae-sp-435	GCA_003379285.1	0.004905	MH617500.1
		Microviridae-sp-436	GCA_003379305.2	0.004761	MH617502.2
		Microviridae-sp-437	GCA_003379325.2	0.004558	MH617503.2
		Microviridae-sp-438	GCA_003379345.1	0.004602	MH617504.1
		Microviridae-sp-439	GCA_003379365.2	0.004558	MH617505.2
		Microviridae-sp-44	GCA_003371465.2	0.004459	MH616662.2
		Microviridae-sp-440	GCA_003379385.2	0.005285	MH617506.2
		Microviridae-sp-441	GCA_003379405.2	0.004395	MH617510.2
		Microviridae-sp-442	GCA_003379425.2	0.004375	MH617513.2
		Microviridae-sp-443	GCA_003379445.2	0.004642	MH617515.2
		Microviridae-sp-444	GCA_003379465.2	0.004635	MH617516.2
		Microviridae-sp-445	GCA_003379485.2	0.004419	MH617519.2
		Microviridae-sp-446	GCA_003379505.2	0.004888	MH617527.2
		Microviridae-sp-447	GCA_003379525.2	0.004333	MH617530.2
		Microviridae-sp-448	GCA_003379545.2	0.004341	MH617531.2
		Microviridae-sp-449	GCA_003379565.2	0.005701	MH617532.2
		Microviridae-sp-45	GCA_003371485.2	0.00487	MH616663.2
		Microviridae-sp-450	GCA_003379585.2	0.005269	MH617535.2
		Microviridae-sp-451	GCA_003379605.2	0.005009	MH617538.2
		Microviridae-sp-452	GCA_003379625.2	0.004573	MH617540.2
		Microviridae-sp-453	GCA_003379645.2	0.004483	MH617543.2
		Microviridae-sp-454	GCA_003379665.2	0.004454	MH617546.2
		Microviridae-sp-455	GCA_003379685.2	0.004327	MH617550.2
		Microviridae-sp-456	GCA_003379705.2	0.004489	MH617555.2
		Microviridae-sp-457	GCA_003379725.1	0.004483	MH617559.1
		Microviridae-sp-458	GCA_003379745.2	0.004412	MH617560.2
		Microviridae-sp-459	GCA_003379765.2	0.004406	MH617561.2
		Microviridae-sp-46	GCA_003371505.2	0.004409	MH616666.2
		Microviridae-sp-460	GCA_003379785.2	0.004279	MH617567.2
		Microviridae-sp-461	GCA_003379805.1	0.004173	MH617568.1
		Microviridae-sp-462	GCA_003379825.1	0.006001	MH617570.1
		Microviridae-sp-463	GCA_003379845.2	0.004873	MH617571.2
		Microviridae-sp-464	GCA_003379865.2	0.004318	MH617573.2
		Microviridae-sp-465	GCA_003379885.2	0.004504	MH617574.2
		Microviridae-sp-466	GCA_003379905.2	0.00444	MH617576.2
		Microviridae-sp-467	GCA_003379925.2	0.004244	MH617580.2
		Microviridae-sp-468	GCA_003379945.2	0.003962	MH617584.2
		Microviridae-sp-469	GCA_003379965.2	0.004451	MH617587.2
		Microviridae-sp-47	GCA_003371525.1	0.004183	MH616667.1
		Microviridae-sp-470	GCA_003379985.2	0.004286	MH617588.2
		Microviridae-sp-471	GCA_003380005.2	0.004199	MH617589.2
		Microviridae-sp-472	GCA_003380025.2	0.004281	MH617591.2
		Microviridae-sp-473	GCA_003380045.2	0.004273	MH617592.2
		Microviridae-sp-474	GCA_003380065.1	0.004398	MH617596.1
		Microviridae-sp-475	GCA_003380085.2	0.004881	MH617597.2
		Microviridae-sp-476	GCA_003380105.2	0.004451	MH617600.2
		Microviridae-sp-477	GCA_003380125.2	0.004536	MH617601.2
		Microviridae-sp-478	GCA_003380145.2	0.004404	MH617602.2
		Microviridae-sp-479	GCA_003380165.2	0.003547	MH617603.2
		Microviridae-sp-48	GCA_003371545.2	0.0045	MH616668.2
		Microviridae-sp-480	GCA_003380185.2	0.004535	MH617606.2
		Microviridae-sp-481	GCA_003380205.2	0.004502	MH617607.2
		Microviridae-sp-482	GCA_003380225.2	0.00494	MH617608.2
		Microviridae-sp-483	GCA_003380245.2	0.004568	MH617611.2
		Microviridae-sp-484	GCA_003380265.2	0.004434	MH617613.2
		Microviridae-sp-485	GCA_003380285.2	0.00481	MH617614.2
		Microviridae-sp-486	GCA_003380305.2	0.004534	MH617623.2
		Microviridae-sp-487	GCA_003380325.2	0.006955	MH617627.2
		Microviridae-sp-488	GCA_003380345.2	0.004419	MH617629.2
		Microviridae-sp-489	GCA_003380365.2	0.004113	MH617634.2
		Microviridae-sp-49	GCA_003371565.2	0.004472	MH616670.2
		Microviridae-sp-490	GCA_003380385.2	0.004276	MH617635.2
		Microviridae-sp-491	GCA_003380405.2	0.004532	MH617638.2
		Microviridae-sp-492	GCA_003380425.2	0.005555	MH617640.2
		Microviridae-sp-493	GCA_003380445.2	0.004398	MH617641.2
		Microviridae-sp-494	GCA_003380465.2	0.004429	MH617644.2
		Microviridae-sp-495	GCA_003380485.2	0.004642	MH617651.2
		Microviridae-sp-496	GCA_003380505.2	0.004977	MH617652.2
		Microviridae-sp-497	GCA_003380525.2	0.004464	MH617653.2
		Microviridae-sp-498	GCA_003380545.2	0.004683	MH617656.2
		Microviridae-sp-499	GCA_003380565.2	0.004148	MH617657.2
		Microviridae-sp-5	GCA_003370685.1	0.006019	MH552492.1
		Microviridae-sp-50	GCA_003371585.2	0.005239	MH616672.2
		Microviridae-sp-500	GCA_003380585.2	0.00432	MH617658.2
		Microviridae-sp-501	GCA_003380605.2	0.004602	MH617660.2
		Microviridae-sp-502	GCA_003380625.2	0.004609	MH617662.2
		Microviridae-sp-503	GCA_003380645.2	0.004732	MH617663.2
		Microviridae-sp-504	GCA_003380665.2	0.004435	MH617667.2
		Microviridae-sp-505	GCA_003380685.2	0.004428	MH617668.2
		Microviridae-sp-506	GCA_003380705.2	0.004483	MH617669.2
		Microviridae-sp-507	GCA_003380725.2	0.0047	MH617670.2
		Microviridae-sp-508	GCA_003380745.2	0.005749	MH617672.2
		Microviridae-sp-509	GCA_003380765.1	0.003713	MH617674.1
		Microviridae-sp-51	GCA_003371605.2	0.004585	MH616673.2
		Microviridae-sp-510	GCA_003380785.2	0.004776	MH617677.2
		Microviridae-sp-511	GCA_003380805.2	0.005461	MH617678.2
		Microviridae-sp-512	GCA_003380825.2	0.005105	MH617682.2
		Microviridae-sp-513	GCA_003380845.2	0.004301	MH617683.2
		Microviridae-sp-514	GCA_003380865.2	0.004363	MH617685.2
		Microviridae-sp-515	GCA_003380885.1	0.004085	MH617689.1
		Microviridae-sp-516	GCA_003380905.2	0.005139	MH617691.2
		Microviridae-sp-517	GCA_003380925.2	0.005156	MH617695.2
		Microviridae-sp-518	GCA_003380945.2	0.004659	MH617697.2
		Microviridae-sp-519	GCA_003380965.2	0.004877	MH617698.2
		Microviridae-sp-52	GCA_003371625.1	0.004223	MH616677.1
		Microviridae-sp-520	GCA_003380985.2	0.004234	MH617699.2
		Microviridae-sp-521	GCA_003381005.2	0.004247	MH617700.2
		Microviridae-sp-522	GCA_003381025.1	0.004303	MH617707.1
		Microviridae-sp-523	GCA_003381045.1	0.004811	MH617710.1
		Microviridae-sp-524	GCA_003381065.2	0.004549	MH617711.2
		Microviridae-sp-525	GCA_003381085.2	0.004873	MH617712.2
		Microviridae-sp-526	GCA_003381105.1	0.004184	MH617715.1
		Microviridae-sp-527	GCA_003381125.2	0.004386	MH617722.2
		Microviridae-sp-528	GCA_003381145.2	0.004562	MH617723.2
		Microviridae-sp-529	GCA_003381165.2	0.005127	MH617724.2
		Microviridae-sp-53	GCA_003371645.2	0.004272	MH616679.2
		Microviridae-sp-530	GCA_003381185.2	0.00447	MH617725.2
		Microviridae-sp-531	GCA_003381205.2	0.004559	MH617728.2
		Microviridae-sp-532	GCA_003381225.2	0.00469	MH617729.2
		Microviridae-sp-533	GCA_003381245.2	0.005089	MH617730.2
		Microviridae-sp-534	GCA_003381265.2	0.004586	MH617731.2
		Microviridae-sp-535	GCA_003381285.2	0.004312	MH617732.2
		Microviridae-sp-536	GCA_003381305.2	0.005766	MH617733.2
		Microviridae-sp-537	GCA_003381325.2	0.004481	MH617735.2
		Microviridae-sp-538	GCA_003381345.2	0.005448	MH617737.2
		Microviridae-sp-539	GCA_003381365.2	0.005471	MH617738.2
		Microviridae-sp-54	GCA_003371665.2	0.004394	MH616681.2
		Microviridae-sp-540	GCA_003381385.2	0.004551	MH617740.2
		Microviridae-sp-541	GCA_003381405.2	0.00567	MH617743.2
		Microviridae-sp-542	GCA_003381425.2	0.004501	MH617744.2
		Microviridae-sp-543	GCA_003381445.2	0.004318	MH617745.2
		Microviridae-sp-544	GCA_003381465.2	0.004192	MH617746.2
		Microviridae-sp-545	GCA_003381485.2	0.005602	MH617747.2
		Microviridae-sp-546	GCA_003381505.2	0.004369	MH617750.2
		Microviridae-sp-isolate-ctcg507	GCA_003381525.2	0.005888	MH617751.2
		Microviridae-sp-548	GCA_003381545.2	0.004445	MH617754.2
		Microviridae-sp-549	GCA_003381565.2	0.004674	MH617755.2
		Microviridae-sp-55	GCA_003371685.2	0.004407	MH616682.2
		Microviridae-sp-550	GCA_003381585.2	0.004415	MH617756.2
		Microviridae-sp-551	GCA_003381605.2	0.004567	MH617757.2
		Microviridae-sp-552	GCA_003381625.2	0.00477	MH617758.2
		Microviridae-sp-553	GCA_003381645.2	0.004198	MH617759.2
		Microviridae-sp-554	GCA_003381665.2	0.004577	MH617760.2
		Microviridae-sp-555	GCA_003381685.2	0.004869	MH617765.2
		Microviridae-sp-556	GCA_003381705.2	0.0047	MH622905.2
		Microviridae-sp-557	GCA_003381725.2	0.00445	MH622906.2
		Microviridae-sp-558	GCA_003381745.2	0.004653	MH622907.2
		Microviridae-sp-559	GCA_003381765.1	0.005349	MH622911.1
		Microviridae-sp-56	GCA_003371705.2	0.004157	MH616685.2
		Microviridae-sp-560	GCA_003381785.2	0.005048	MH622913.2
		Microviridae-sp-561	GCA_003381805.2	0.004317	MH622914.2
		Microviridae-sp-562	GCA_003381825.2	0.005529	MH622915.2
		Microviridae-sp-563	GCA_003381845.2	0.004387	MH622916.2
		Microviridae-sp-564	GCA_003381865.2	0.005221	MH622917.2
		Microviridae-sp-565	GCA_003381885.1	0.004294	MH622918.1
		Microviridae-sp-566	GCA_003381905.2	0.00449	MH622922.2
		Microviridae-sp-567	GCA_003381925.2	0.005656	MH622925.2
		Microviridae-sp-568	GCA_003381945.2	0.004815	MH622928.2
		Microviridae-sp-569	GCA_003381965.2	0.004525	MH622929.2
		Microviridae-sp-57	GCA_003371725.2	0.005177	MH616687.2
		Microviridae-sp-570	GCA_003381985.2	0.004408	MH622930.2
		Microviridae-sp-571	GCA_003382005.2	0.004497	MH622931.2
		Microviridae-sp-572	GCA_003382025.2	0.005208	MH622932.2
		Microviridae-sp-573	GCA_003382045.2	0.004813	MH622933.2
		Microviridae-sp-574	GCA_003382065.2	0.004822	MH622934.2
		Microviridae-sp-575	GCA_003382085.2	0.004233	MH622935.2
		Microviridae-sp-576	GCA_003382105.2	0.004374	MH622936.2
		Microviridae-sp-577	GCA_003382125.2	0.006016	MH622938.2
		Microviridae-sp-578	GCA_003382145.2	0.004455	MH622941.2
		Microviridae-sp-579	GCA_003382165.2	0.005707	MH622942.2
		Microviridae-sp-58	GCA_003371745.2	0.004484	MH616688.2
		Microviridae-sp-580	GCA_003403355.1	0.00415	MH572293.1
		Microviridae-sp-581	GCA_003403375.1	0.004499	MH572294.1
		Microviridae-sp-582	GCA_003403395.1	0.004122	MH572295.1
		Microviridae-sp-583	GCA_003403415.1	0.004116	MH572296.1
		Microviridae-sp-584	GCA_003403435.1	0.004686	MH572297.1
		Microviridae-sp-585	GCA_003403455.1	0.004176	MH572298.1
		Microviridae-sp-586	GCA_003403475.1	0.004526	MH572300.1
		Microviridae-sp-587	GCA_003403495.1	0.00447	MH572301.1
		Microviridae-sp-588	GCA_003403515.1	0.004416	MH572302.1
		Microviridae-sp-589	GCA_003403535.1	0.004331	MH572303.1
		Microviridae-sp-59	GCA_003371765.2	0.004289	MH616689.2
		Microviridae-sp-590	GCA_003403555.1	0.004518	MH572304.1
		Microviridae-sp-591	GCA_003403575.1	0.004571	MH572305.1
		Microviridae-sp-592	GCA_003403595.1	0.004544	MH572306.1
		Microviridae-sp-593	GCA_003403615.1	0.004325	MH572307.1
		Microviridae-sp-594	GCA_003403635.1	0.004413	MH572308.1
		Microviridae-sp-595	GCA_003403655.1	0.004486	MH572310.1
		Microviridae-sp-596	GCA_003403675.1	0.004465	MH572311.1
		Microviridae-sp-597	GCA_003403695.1	0.004247	MH572312.1
		Microviridae-sp-598	GCA_003403715.1	0.004412	MH572313.1
		Microviridae-sp-599	GCA_003403735.1	0.004207	MH572314.1
		Microviridae-sp-6	GCA_003370705.2	0.005223	MH552496.2
		Microviridae-sp-60	GCA_003371785.2	0.005619	MH616690.2
		Microviridae-sp-600	GCA_003403755.1	0.004342	MH572315.1
		Microviridae-sp-601	GCA_003403775.1	0.004266	MH572316.1
		Microviridae-sp-602	GCA_003403795.1	0.004178	MH572317.1
		Microviridae-sp-603	GCA_003403815.1	0.004447	MH572318.1
		Microviridae-sp-604	GCA_003403835.1	0.004285	MH572319.1
		Microviridae-sp-605	GCA_003403855.1	0.00434	MH572321.1
		Microviridae-sp-606	GCA_003403875.1	0.004195	MH572322.1
		Microviridae-sp-607	GCA_003403895.1	0.004084	MH572323.1
		Microviridae-sp-608	GCA_003403915.1	0.00432	MH572324.1
		Microviridae-sp-609	GCA_003403935.1	0.004018	MH572325.1
		Microviridae-sp-61	GCA_003371805.2	0.004919	MH616692.2
		Microviridae-sp-610	GCA_003403955.1	0.004446	MH572269.1
		Microviridae-sp-611	GCA_003403975.1	0.004449	MH572270.1
		Microviridae-sp-612	GCA_003403995.1	0.004141	MH572271.1
		Microviridae-sp-613	GCA_003404015.1	0.004237	MH572272.1
		Microviridae-sp-614	GCA_003404035.1	0.004189	MH572273.1
		Microviridae-sp-615	GCA_003404055.1	0.00478	MH572274.1
		Microviridae-sp-616	GCA_003404075.1	0.004618	MH572275.1
		Microviridae-sp-617	GCA_003404095.1	0.004767	MH572276.1
		Microviridae-sp-618	GCA_003404115.1	0.004429	MH572277.1
		Microviridae-sp-619	GCA_003404135.1	0.00475	MH572278.1
		Microviridae-sp-62	GCA_003371825.2	0.004309	MH616696.2
		Microviridae-sp-620	GCA_003404155.1	0.004438	MH572279.1
		Microviridae-sp-621	GCA_003404175.1	0.004334	MH572280.1
		Microviridae-sp-622	GCA_003404195.1	0.003988	MH572281.1
		Microviridae-sp-623	GCA_003404215.1	0.0042	MH572282.1
		Microviridae-sp-624	GCA_003404235.1	0.004228	MH572284.1
		Microviridae-sp-625	GCA_003404255.1	0.004148	MH572285.1
		Microviridae-sp-626	GCA_003404275.1	0.004106	MH572286.1
		Microviridae-sp-627	GCA_003404295.1	0.004365	MH572287.1
		Microviridae-sp-628	GCA_003404315.1	0.004308	MH572288.1
		Microviridae-sp-629	GCA_003404335.1	0.004202	MH572289.1
		Microviridae-sp-63	GCA_003371845.1	0.005291	MH616697.1
		Microviridae-sp-630	GCA_003404355.1	0.004368	MH572290.1
		Microviridae-sp-631	GCA_003404375.1	0.004248	MH572291.1
		Microviridae-sp-632	GCA_003404395.1	0.004345	MH572326.1
		Microviridae-sp-633	GCA_003404415.1	0.004194	MH572327.1
		Microviridae-sp-634	GCA_003404435.1	0.004053	MH572328.1
		Microviridae-sp-635	GCA_003404455.1	0.004292	MH572329.1
		Microviridae-sp-636	GCA_003404475.1	0.004265	MH572330.1
		Microviridae-sp-637	GCA_003404495.1	0.004181	MH572331.1
		Microviridae-sp-638	GCA_003404515.1	0.004467	MH572333.1
		Microviridae-sp-639	GCA_003404535.1	0.004248	MH572334.1
		Microviridae-sp-64	GCA_003371865.2	0.004364	MH616700.2
		Microviridae-sp-640	GCA_003404555.1	0.004148	MH572335.1
		Microviridae-sp-641	GCA_003404575.1	0.004846	MH572337.1
		Microviridae-sp-642	GCA_003404595.1	0.0044	MH572338.1
		Microviridae-sp-643	GCA_003404615.1	0.004497	MH572339.1
		Microviridae-sp-644	GCA_003404635.1	0.004153	MH572340.1
		Microviridae-sp-645	GCA_003404655.1	0.004246	MH572341.1
		Microviridae-sp-646	GCA_003404675.1	0.004136	MH572343.1
		Microviridae-sp-647	GCA_003404695.1	0.004533	MH572344.1
		Microviridae-sp-648	GCA_003404715.1	0.004324	MH572345.1
		Microviridae-sp-649	GCA_003404735.1	0.004273	MH572346.1
		Microviridae-sp-65	GCA_003371885.2	0.004221	MH616701.2
		Microviridae-sp-650	GCA_003404755.1	0.004417	MH572347.1
		Microviridae-sp-651	GCA_003404775.1	0.004246	MH572349.1
		Microviridae-sp-652	GCA_003404795.1	0.004466	MH572350.1
		Microviridae-sp-653	GCA_003404815.1	0.004227	MH572351.1
		Microviridae-sp-654	GCA_003404835.1	0.00509	MH572352.1
		Microviridae-sp-655	GCA_003404855.1	0.004745	MH572353.1
		Microviridae-sp-656	GCA_003404875.1	0.004568	MH572354.1
		Microviridae-sp-657	GCA_003404895.1	0.004537	MH572355.1
		Microviridae-sp-658	GCA_003404915.1	0.004504	MH572356.1
		Microviridae-sp-659	GCA_003404935.1	0.004388	MH572358.1
		Microviridae-sp-66	GCA_003371905.2	0.004654	MH616704.2
		Microviridae-sp-660	GCA_003404955.1	0.004383	MH572359.1
		Microviridae-sp-661	GCA_003404975.1	0.004627	MH572455.1
		Microviridae-sp-662	GCA_003404995.1	0.004281	MH572456.1
		Microviridae-sp-663	GCA_003405015.1	0.004245	MH572457.1
		Microviridae-sp-664	GCA_003405035.1	0.004299	MH572458.1
		Microviridae-sp-665	GCA_003405055.1	0.004425	MH572460.1
		Microviridae-sp-666	GCA_003405075.1	0.004305	MH572461.1
		Microviridae-sp-667	GCA_003405095.1	0.00437	MH572462.1
		Microviridae-sp-668	GCA_003405115.1	0.003979	MH572463.1
		Microviridae-sp-669	GCA_003405135.1	0.004278	MH572464.1
		Microviridae-sp-67	GCA_003371925.2	0.004381	MH616710.2
		Microviridae-sp-670	GCA_003405155.1	0.004084	MH572465.1
		Microviridae-sp-671	GCA_003405175.1	0.004177	MH572466.1
		Microviridae-sp-672	GCA_003405195.1	0.004227	MH572467.1
		Microviridae-sp-673	GCA_003405215.1	0.004398	MH572469.1
		Microviridae-sp-674	GCA_003405235.1	0.004028	MH572470.1
		Microviridae-sp-675	GCA_003405255.1	0.004076	MH572471.1
		Microviridae-sp-676	GCA_003405275.1	0.004199	MH572472.1
		Microviridae-sp-677	GCA_003405295.1	0.004344	MH572473.1
		Microviridae-sp-678	GCA_003405315.1	0.004317	MH572474.1
		Microviridae-sp-679	GCA_003405335.1	0.004353	MH572476.1
		Microviridae-sp-68	GCA_003371945.2	0.004776	MH616712.2
		Microviridae-sp-680	GCA_003405355.1	0.004301	MH572477.1
		Microviridae-sp-681	GCA_003405375.1	0.004247	MH572478.1
		Microviridae-sp-682	GCA_003405395.1	0.00421	MH572479.1
		Microviridae-sp-683	GCA_003405415.1	0.004338	MH572480.1
		Microviridae-sp-684	GCA_003405435.1	0.004459	MH572481.1
		Microviridae-sp-685	GCA_003405455.1	0.004272	MH572482.1
		Microviridae-sp-686	GCA_003405475.1	0.004187	MH572483.1
		Microviridae-sp-687	GCA_003405495.1	0.004207	MH572484.1
		Microviridae-sp-688	GCA_003405515.1	0.004425	MH572486.1
		Microviridae-sp-689	GCA_003405535.1	0.004521	MH572487.1
		Microviridae-sp-69	GCA_003371965.2	0.004683	MH616713.2
		Microviridae-sp-690	GCA_003405555.1	0.004403	MH572488.1
		Microviridae-sp-691	GCA_003405575.1	0.005339	MH572489.1
		Microviridae-sp-isolate-SD-HC-1	GCA_003405595.1	0.005668	MH572490.1
		Microviridae-sp-693	GCA_003405615.1	0.004141	MH572492.1
		Microviridae-sp-694	GCA_003405635.1	0.00423	MH572493.1
		Microviridae-sp-695	GCA_003405655.1	0.004497	MH572494.1
		Microviridae-sp-696	GCA_003405675.1	0.004316	MH572495.1
		Microviridae-sp-697	GCA_003405695.1	0.004346	MH572496.1
		Microviridae-sp-698	GCA_003405715.1	0.004367	MH572497.1
		Microviridae-sp-699	GCA_003405735.1	0.004367	MH572498.1
		Microviridae-sp-7	GCA_003370725.2	0.004486	MH552497.2
		Microviridae-sp-70	GCA_003371985.2	0.004615	MH616714.2
		Microviridae-sp-700	GCA_003405755.1	0.004348	MH572499.1
		Microviridae-sp-701	GCA_003405775.1	0.004361	MH572500.1
		Microviridae-sp-702	GCA_003405795.1	0.004415	MH572502.1
		Microviridae-sp-703	GCA_003405815.1	0.004449	MH572503.1
		Microviridae-sp-704	GCA_003405835.1	0.004093	MH572504.1
		Microviridae-sp-705	GCA_003405855.1	0.004041	MH572505.1
		Microviridae-sp-706	GCA_003405875.1	0.004115	MH572506.1
		Microviridae-sp-707	GCA_003405895.1	0.004479	MH572508.1
		Microviridae-sp-708	GCA_003405915.1	0.004368	MH572509.1
		Microviridae-sp-709	GCA_003405935.1	0.004126	MH572510.1
		Microviridae-sp-71	GCA_003372005.1	0.005698	MH616715.1
		Microviridae-sp-710	GCA_003405955.1	0.004189	MH572511.1
		Microviridae-sp-711	GCA_003405975.1	0.004426	MH572512.1
		Microviridae-sp-712	GCA_003405995.1	0.004221	MH572513.1
		Microviridae-sp-713	GCA_003406015.1	0.004172	MH572514.1
		Microviridae-sp-714	GCA_003406035.1	0.004857	MH572515.1
		Microviridae-sp-715	GCA_003406055.1	0.004615	MH572516.1
		Microviridae-sp-isolate-SD-HF-68	GCA_003406075.1	0.00523	MH572518.1
		Microviridae-sp-isolate-SD-HF-63	GCA_003406095.1	0.00583	MH572519.1
		Microviridae-sp-isolate-SD-HF-64	GCA_003406115.1	0.005708	MH572520.1
		Microviridae-sp-719	GCA_003406135.1	0.004152	MH572521.1
		Microviridae-sp-72	GCA_003372025.2	0.004373	MH616717.2
		Microviridae-sp-720	GCA_003406155.1	0.004171	MH572522.1
		Microviridae-sp-721	GCA_003406175.1	0.004594	MH572524.1
		Microviridae-sp-722	GCA_003406195.1	0.005508	MH572525.1
		Microviridae-sp-723	GCA_003406215.1	0.005502	MH572526.1
		Microviridae-sp-724	GCA_003406235.1	0.004642	MH572422.1
		Microviridae-sp-725	GCA_003406255.1	0.004123	MH572423.1
		Microviridae-sp-726	GCA_003406275.1	0.004409	MH572425.1
		Microviridae-sp-727	GCA_003406295.1	0.004452	MH572426.1
		Microviridae-sp-728	GCA_003406315.1	0.004214	MH572427.1
		Microviridae-sp-729	GCA_003406335.1	0.004242	MH572428.1
		Microviridae-sp-73	GCA_003372045.2	0.004477	MH616718.2
		Microviridae-sp-730	GCA_003406375.1	0.004432	MH572430.1
		Microviridae-sp-731	GCA_003406395.1	0.004337	MH572431.1
		Microviridae-sp-732	GCA_003406415.1	0.004286	MH572432.1
		Microviridae-sp-733	GCA_003406435.1	0.004457	MH572433.1
		Microviridae-sp-734	GCA_003406455.1	0.004572	MH572435.1
		Microviridae-sp-735	GCA_003406475.1	0.004415	MH572436.1
		Microviridae-sp-736	GCA_003406495.1	0.004542	MH572437.1
		Microviridae-sp-737	GCA_003406515.1	0.004169	MH572438.1
		Microviridae-sp-738	GCA_003406535.1	0.004385	MH572439.1
		Microviridae-sp-739	GCA_003406555.1	0.004106	MH572440.1
		Microviridae-sp-74	GCA_003372065.2	0.004268	MH616720.2
		Microviridae-sp-740	GCA_003406575.1	0.004152	MH572441.1
		Microviridae-sp-741	GCA_003406595.1	0.004248	MH572442.1
		Microviridae-sp-742	GCA_003406615.1	0.004399	MH572444.1
		Microviridae-sp-743	GCA_003406635.1	0.004701	MH572445.1
		Microviridae-sp-744	GCA_003406655.1	0.004393	MH572446.1
		Microviridae-sp-745	GCA_003406675.1	0.004351	MH572447.1
		Microviridae-sp-746	GCA_003406695.1	0.004226	MH572448.1
		Microviridae-sp-747	GCA_003406715.1	0.00424	MH572449.1
		Microviridae-sp-748	GCA_003406735.1	0.00465	MH572451.1
		Microviridae-sp-749	GCA_003406755.1	0.004451	MH572452.1
		Microviridae-sp-75	GCA_003372085.2	0.004444	MH616722.2
		Microviridae-sp-750	GCA_003406775.1	0.004249	MH572453.1
		Microviridae-sp-751	GCA_003406795.1	0.004096	MH572454.1
		Microviridae-sp-752	GCA_003406815.1	0.004272	MH572360.1
		Microviridae-sp-753	GCA_003406835.1	0.004215	MH572362.1
		Microviridae-sp-754	GCA_003406855.1	0.004239	MH572363.1
		Microviridae-sp-755	GCA_003406875.1	0.004087	MH572364.1
		Microviridae-sp-756	GCA_003406895.1	0.004419	MH572365.1
		Microviridae-sp-757	GCA_003406915.1	0.004184	MH572366.1
		Microviridae-sp-758	GCA_003406935.1	0.004566	MH572367.1
		Microviridae-sp-759	GCA_003406955.1	0.00438	MH572368.1
		Microviridae-sp-76	GCA_003372105.2	0.004293	MH616729.2
		Microviridae-sp-760	GCA_003406975.1	0.004518	MH572369.1
		Microviridae-sp-761	GCA_003406995.1	0.004098	MH572370.1
		Microviridae-sp-762	GCA_003407015.1	0.004305	MH572372.1
		Microviridae-sp-763	GCA_003407035.1	0.004082	MH572373.1
		Microviridae-sp-764	GCA_003407055.1	0.004478	MH572374.1
		Microviridae-sp-765	GCA_003407075.1	0.004348	MH572375.1
		Microviridae-sp-766	GCA_003407095.1	0.004098	MH572376.1
		Microviridae-sp-767	GCA_003407115.1	0.004035	MH572377.1
		Microviridae-sp-768	GCA_003407135.1	0.004174	MH572378.1
		Microviridae-sp-769	GCA_003407155.1	0.003997	MH572379.1
		Microviridae-sp-77	GCA_003372125.1	0.005434	MH616731.1
		Microviridae-sp-770	GCA_003407175.1	0.004381	MH572381.1
		Microviridae-sp-771	GCA_003407195.1	0.004183	MH572382.1
		Microviridae-sp-772	GCA_003407215.1	0.004299	MH572383.1
		Microviridae-sp-773	GCA_003407235.1	0.004466	MH572384.1
		Microviridae-sp-774	GCA_003407255.1	0.004432	MH572385.1
		Microviridae-sp-775	GCA_003407275.1	0.004438	MH572386.1
		Microviridae-sp-776	GCA_003407295.1	0.004252	MH572388.1
		Microviridae-sp-777	GCA_003407315.1	0.004053	MH572389.1
		Microviridae-sp-778	GCA_003407335.1	0.004048	MH572390.1
		Microviridae-sp-779	GCA_003407355.1	0.004069	MH572391.1
		Microviridae-sp-78	GCA_003372145.1	0.004205	MH616734.1
		Microviridae-sp-780	GCA_003407375.1	0.004421	MH572392.1
		Microviridae-sp-781	GCA_003407395.1	0.004361	MH572393.1
		Microviridae-sp-782	GCA_003407415.1	0.004107	MH572394.1
		Microviridae-sp-783	GCA_003407435.1	0.004163	MH572395.1
		Microviridae-sp-784	GCA_003407455.1	0.004188	MH572396.1
		Microviridae-sp-785	GCA_003407475.1	0.004355	MH572398.1
		Microviridae-sp-786	GCA_003407495.1	0.004105	MH572399.1
		Microviridae-sp-787	GCA_003407515.1	0.004264	MH572400.1
		Microviridae-sp-788	GCA_003407535.1	0.004143	MH572401.1
		Microviridae-sp-789	GCA_003407555.1	0.00409	MH572402.1
		Microviridae-sp-79	GCA_003372165.2	0.004733	MH616735.2
		Microviridae-sp-790	GCA_003407575.1	0.004352	MH572404.1
		Microviridae-sp-791	GCA_003407595.1	0.004781	MH572405.1
		Microviridae-sp-792	GCA_003407615.1	0.004671	MH572406.1
		Microviridae-sp-793	GCA_003407635.1	0.004755	MH572407.1
		Microviridae-sp-794	GCA_003407655.1	0.004681	MH572408.1
		Microviridae-sp-795	GCA_003407675.1	0.004124	MH572409.1
		Microviridae-sp-796	GCA_003407695.1	0.004237	MH572410.1
		Microviridae-sp-797	GCA_003407715.1	0.004188	MH572411.1
		Microviridae-sp-798	GCA_003407735.1	0.004421	MH572412.1
		Microviridae-sp-799	GCA_003407755.1	0.004137	MH572414.1
		Microviridae-sp-8	GCA_003370745.2	0.005648	MH552498.2
		Microviridae-sp-80	GCA_003372185.1	0.004549	MH616737.1
		Microviridae-sp-800	GCA_003407775.1	0.004147	MH572415.1
		Microviridae-sp-801	GCA_003407795.1	0.004212	MH572416.1
		Microviridae-sp-802	GCA_003407815.1	0.00427	MH572417.1
		Microviridae-sp-803	GCA_003407835.1	0.004661	MH572418.1
		Microviridae-sp-804	GCA_003407855.1	0.004268	MH572419.1
		Microviridae-sp-805	GCA_003407875.1	0.00426	MH572420.1
		Microviridae-sp-806	GCA_003407895.1	0.004316	MH572283.1
		Microviridae-sp-807	GCA_003407915.1	0.004241	MH572292.1
		Microviridae-sp-808	GCA_003407935.1	0.004221	MH572299.1
		Microviridae-sp-809	GCA_003407955.1	0.004511	MH572309.1
		Microviridae-sp-81	GCA_003372205.2	0.004383	MH616740.2
		Microviridae-sp-810	GCA_003407975.1	0.004326	MH572320.1
		Microviridae-sp-811	GCA_003407995.1	0.004589	MH572332.1
		Microviridae-sp-812	GCA_003408015.1	0.004211	MH572342.1
		Microviridae-sp-813	GCA_003408035.1	0.004255	MH572348.1
		Microviridae-sp-814	GCA_003408055.1	0.004521	MH572357.1
		Microviridae-sp-815	GCA_003408075.1	0.004244	MH572361.1
		Microviridae-sp-816	GCA_003408095.1	0.003984	MH572371.1
		Microviridae-sp-817	GCA_003408115.1	0.004417	MH572380.1
		Microviridae-sp-818	GCA_003408135.1	0.004345	MH572387.1
		Microviridae-sp-819	GCA_003408155.1	0.004428	MH572397.1
		Microviridae-sp-82	GCA_003372225.2	0.00525	MH616744.2
		Microviridae-sp-820	GCA_003408175.1	0.00425	MH572403.1
		Microviridae-sp-821	GCA_003408195.1	0.004544	MH572413.1
		Microviridae-sp-822	GCA_003408215.1	0.00444	MH572421.1
		Microviridae-sp-823	GCA_003408235.1	0.004125	MH572424.1
		Microviridae-sp-824	GCA_003408255.1	0.004319	MH572434.1
		Microviridae-sp-825	GCA_003408275.1	0.004437	MH572443.1
		Microviridae-sp-826	GCA_003408295.1	0.004443	MH572450.1
		Microviridae-sp-827	GCA_003408315.1	0.004518	MH572459.1
		Microviridae-sp-828	GCA_003408335.1	0.004313	MH572468.1
		Microviridae-sp-829	GCA_003408355.1	0.004309	MH572475.1
		Microviridae-sp-83	GCA_003372245.2	0.004569	MH616746.2
		Microviridae-sp-830	GCA_003408375.1	0.004568	MH572485.1
		Microviridae-sp-isolate-SD-HF-62	GCA_003408395.1	0.005874	MH572491.1
		Microviridae-sp-832	GCA_003408415.1	0.004215	MH572501.1
		Microviridae-sp-833	GCA_003408435.1	0.004353	MH572507.1
		Microviridae-sp-isolate-SD-HF-67	GCA_003408455.1	0.005321	MH572517.1
		Microviridae-sp-835	GCA_003408475.1	0.004215	MH572523.1
		Microviridae-sp-836	GCA_003410075.1	0.004309	MH572336.1
		Microviridae-sp-837	GCA_003657745.2	0.00606	MH648894.2
		Microviridae-sp-838	GCA_003657765.2	0.004294	MH648903.2
		Microviridae-sp-839	GCA_003657785.2	0.004151	MH648905.2
		Microviridae-sp-84	GCA_003372265.2	0.004859	MH616748.2
		Microviridae-sp-840	GCA_003657825.2	0.004244	MH648915.2
		Microviridae-sp-841	GCA_003657845.2	0.004327	MH648920.2
		Microviridae-sp-842	GCA_003657985.2	0.004375	MH648937.2
		Microviridae-sp-843	GCA_003658025.2	0.004146	MH648945.2
		Microviridae-sp-844	GCA_003658105.2	0.004323	MH648953.2
		Microviridae-sp-845	GCA_003658125.2	0.005322	MH648955.2
		Microviridae-sp-846	GCA_003658145.1	0.004446	MH648961.1
		Microviridae-sp-847	GCA_003658205.2	0.006249	MH648970.2
		Microviridae-sp-848	GCA_003658245.2	0.004463	MH648988.2
		Microviridae-sp-849	GCA_003658345.2	0.004232	MH649001.2
		Microviridae-sp-85	GCA_003372285.2	0.004249	MH616750.2
		Microviridae-sp-850	GCA_003658385.2	0.005137	MH649004.2
		Microviridae-sp-851	GCA_003658505.2	0.004152	MH649019.2
		Microviridae-sp-852	GCA_003658525.2	0.004307	MH649020.2
		Microviridae-sp-853	GCA_003658565.1	0.005066	MH649026.1
		Microviridae-sp-854	GCA_003658585.2	0.004299	MH649032.2
		Microviridae-sp-855	GCA_003658685.2	0.004273	MH649052.2
		Microviridae-sp-856	GCA_003658825.2	0.004437	MH649073.2
		Microviridae-sp-857	GCA_003658925.2	0.004098	MH649086.2
		Microviridae-sp-858	GCA_003658945.2	0.005995	MH649088.2
		Microviridae-sp-859	GCA_003659085.2	0.005009	MH649110.2
		Microviridae-sp-86	GCA_003372305.2	0.004739	MH616751.2
		Microviridae-sp-860	GCA_003659165.2	0.004535	MH649121.2
		Microviridae-sp-861	GCA_003659285.2	0.004794	MH649140.2
		Microviridae-sp-862	GCA_003659385.2	0.005208	MH649153.2
		Microviridae-sp-863	GCA_003659485.2	0.004165	MH649164.2
		Microviridae-sp-864	GCA_003659545.2	0.004291	MH649173.2
		Microviridae-sp-865	GCA_003660065.2	0.004155	MH649265.2
		Microviridae-sp-866	GCA_003723515.1	0.005731	MG883709.1
		Microviridae-sp-867	GCA_003723535.1	0.00591	MG883710.1
		Microviridae-sp-868	GCA_003723555.1	0.005311	MG883711.1
		Microviridae-sp-869	GCA_003723575.1	0.005754	MG883712.1
		Microviridae-sp-87	GCA_003372325.2	0.00454	MH616755.2
		Microviridae-sp-870	GCA_003723605.1	0.007029	MG883713.1
		Microviridae-sp-871	GCA_003723625.1	0.005028	MG883714.1
		Microviridae-sp-872	GCA_003723655.1	0.004942	MG883715.1
		Microviridae-sp-873	GCA_003723675.1	0.005022	MG883717.1
		Microviridae-sp-874	GCA_003723695.1	0.004837	MG883718.1
		Microviridae-sp-875	GCA_003723715.1	0.004969	MG883719.1
		Microviridae-sp-876	GCA_003723735.1	0.006257	MG883721.1
		Microviridae-sp-877	GCA_003723755.1	0.005003	MG883722.1
		Microviridae-sp-878	GCA_003723775.1	0.00487	MG883723.1
		Microviridae-sp-879	GCA_003723795.1	0.00577	MG883724.1
		Microviridae-sp-88	GCA_003372345.2	0.0055	MH616763.2
		Microviridae-sp-880	GCA_003723815.1	0.004923	MG883725.1
		Microviridae-sp-881	GCA_003723835.1	0.004694	MG883726.1
		Microviridae-sp-882	GCA_003723855.1	0.005903	MG883720.1
		Microviridae-sp-883	GCA_003723875.1	0.005568	MG883716.1
		Microviridae-sp-884	GCA_003723895.1	0.006488	MG883727.1
		Microviridae-sp-885	GCA_003723915.1	0.005071	MG883728.1
		Microviridae-sp-89	GCA_003372365.2	0.004213	MH616766.2
		Microviridae-sp-9	GCA_003370765.2	0.006677	MH552504.2
		Microviridae-sp-90	GCA_003372385.2	0.004286	MH616768.2
		Microviridae-sp-91	GCA_003372405.2	0.004405	MH616773.2
		Microviridae-sp-92	GCA_003372425.2	0.00479	MH616775.2
		Microviridae-sp-93	GCA_003372445.2	0.00442	MH616776.2
		Microviridae-sp-94	GCA_003372465.2	0.00482	MH616777.2
		Microviridae-sp-95	GCA_003372485.2	0.004184	MH616778.2
		Microviridae-sp-96	GCA_003372505.1	0.005173	MH616779.1
		Microviridae-sp-97	GCA_003372525.2	0.005412	MH616780.2
		Microviridae-sp-98	GCA_003372545.2	0.004122	MH616782.2
		Microviridae-sp-99	GCA_003372565.2	0.004585	MH616783.2
		Microviridae-sp-ct0DW36	GCA_013165985.1	0.004509	MN582079.1
		Microviridae-sp-ctbuH30	GCA_013165925.1	0.004794	MN582073.1
		Microviridae-sp-ctD0m35	GCA_013165955.1	0.004702	MN582087.1
		Microviridae-sp-ctGWf34	GCA_013166055.1	0.00425	MN582062.1
		Microviridae-sp-ctITQ3	GCA_013165975.1	0.004561	MN582108.1
		Microviridae-sp-ctjWc39	GCA_013166035.1	0.00425	MN582053.1
		Microviridae-sp-ctjyu33	GCA_013166025.1	0.004298	MN582080.1
		Microviridae-sp-ctKAt32	GCA_013165965.1	0.004566	MN582097.1
		Microviridae-sp-ctnrr37	GCA_013165995.1	0.004495	MN582075.1
		Microviridae-sp-ctOsc38	GCA_013166005.1	0.004434	MN582105.1
		Microviridae-sp-ctQch27	GCA_013166015.1	0.004363	MN582063.1
		Microviridae-sp-ctudC31	GCA_013165945.1	0.004702	MN582057.1
		Microviridae-sp-ctYqV29	GCA_013166045.1	0.00425	MN582054.1
		Microviridae-sp-ctzVR26	GCA_013165935.1	0.00475	MN582088.1
		Microvirus-sp	GCA_003651525.2	0.007153	MH510269.2
		Microvirus-sp-2	GCA_003651545.2	0.004336	MH510271.2
		Microvirus-sp-3	GCA_003651565.2	0.006444	MH510273.2
		Microvirus-sp-4	GCA_003653085.2	0.005469	MH616855.2
		Parabacteroides-YZ-2015a	GCA_001502975.1	0.004623	NC_029012.1/KM589515.1
		Parabacteroides-YZ-2015b	GCA_001502355.1	0.005001	NC_029014.1/KM589516.1
		Poophage-MBI-2016a	GCA_900199765.1	0.005752	LT986678.1
		Poophage-SC-4-H6H8-2017	GCA_012361145.1	0.005807	MT121962.1
		Protaetiibacter-SSC1	GCA_014824565.1	0.005386	MT947439.1
		Ruegeria-DSS3-P22	GCA_003186085.1	0.004248	MF101922.1
		Ruegeria-vB-RpoMi-V15	GCA_003308635.1	0.004248	MH015251.1
		Salmonella-alphaalpha	GCA_002620085.1	0.005387	KY653237.1
		Shigella-SGF3	GCA_008947225.1	0.005386	MN266305.1
		Spiroplasma-SpV4	GCA_000839985.1	0.004421	NC_003438.1/M17988.1
		Termite-gut-microvirus-1	GCA_004141815.1	0.004898	MH931003.1
		Termite-gut-microvirus-2	GCA_004141845.1	0.004637	MH931004.1
		Tortoise-microvirus-1	GCA_008326985.1	0.006243	MK765551.1
		Tortoise-microvirus-10	GCA_008327165.1	0.005986	MK765560.1
		Tortoise-microvirus-100	GCA_008329065.1	0.004597	MK765653.1
		Tortoise-microvirus-101	GCA_008329085.1	0.004389	MK765654.1
		Tortoise-microvirus-102	GCA_008329105.1	0.005554	MK765655.1
		Tortoise-microvirus-10-2	GCA_008327805.1	0.005986	MK765591.1
		Tortoise-microvirus-103	GCA_008329185.1	0.005671	MK765659.1
		Tortoise-microvirus-104	GCA_008329205.1	0.005663	MK765660.1
		Tortoise-microvirus-105	GCA_008329225.1	0.005554	MK765661.1
		Tortoise-microvirus-106	GCA_008329245.1	0.004845	MK765662.1
		Tortoise-microvirus-107	GCA_008329285.1	0.005998	MK765664.1
		Tortoise-microvirus-108	GCA_008329305.1	0.005837	MK765665.1
		Tortoise-microvirus-109	GCA_008329325.1	0.005823	MK765666.1
		Tortoise-microvirus-11	GCA_008327185.1	0.005983	MK765561.1
		Tortoise-microvirus-110	GCA_008329345.1	0.005554	MK765667.1
		Tortoise-microvirus-111	GCA_008329385.1	0.004383	MK765669.1
		Tortoise-microvirus-12	GCA_008327205.1	0.005961	MK765562.1
		Tortoise-microvirus-13	GCA_008327225.1	0.005912	MK765563.1
		Tortoise-microvirus-13-2	GCA_008327885.1	0.005912	MK765594.1
		Tortoise-microvirus-14	GCA_008327245.1	0.00585	MK765564.1
		Tortoise-microvirus-15	GCA_008327265.1	0.005837	MK765565.1
		Tortoise-microvirus-16	GCA_008327285.1	0.005764	MK765566.1
		Tortoise-microvirus-17	GCA_008327305.1	0.005684	MK765567.1
		Tortoise-microvirus-18	GCA_008327325.1	0.005438	MK765568.1
		Tortoise-microvirus-19	GCA_008327345.1	0.005409	MK765569.1
		Tortoise-microvirus-2	GCA_008327005.1	0.005975	MK765552.1
		Tortoise-microvirus-20	GCA_008327365.1	0.005355	MK765570.1
		Tortoise-microvirus-21	GCA_008327385.1	0.004587	MK765571.1
		Tortoise-microvirus-22	GCA_008327405.1	0.004851	MK765572.1
		Tortoise-microvirus-2-2	GCA_008329145.1	0.005975	MK765657.1
		Tortoise-microvirus-23	GCA_008327425.1	0.004841	MK765573.1
		Tortoise-microvirus-24	GCA_008327445.1	0.004732	MK765574.1
		Tortoise-microvirus-25	GCA_008327465.1	0.004607	MK765575.1
		Tortoise-microvirus-26	GCA_008327485.1	0.0046	MK765576.1
		Tortoise-microvirus-27	GCA_008327505.1	0.004545	MK765577.1
		Tortoise-microvirus-28	GCA_008327525.1	0.004531	MK765578.1
		Tortoise-microvirus-29	GCA_008327545.1	0.004513	MK765579.1
		Tortoise-microvirus-3	GCA_008327025.1	0.005823	MK765553.1
		Tortoise-microvirus-30	GCA_008327565.1	0.004444	MK765580.1
		Tortoise-microvirus-31	GCA_008327585.1	0.004389	MK765581.1
		Tortoise-microvirus-32	GCA_008327605.1	0.004374	MK765582.1
		Tortoise-microvirus-3-2	GCA_008329165.1	0.005823	MK765658.1
		Tortoise-microvirus-33	GCA_008327625.1	0.004346	MK765583.1
		Tortoise-microvirus-34	GCA_008327645.1	0.00425	MK765584.1
[truncated: 149 more rows]
