# Supplementary material for: Novel lineages of single-stranded DNA phages that coevolved with the symbiotic bacteria Rhizobium
Source: Front Microbiol. 2022 Sep 13;13:990394. doi: 10.3389/fmicb.2022.990394 (PMC9512667; doi:10.3389/fmicb.2022.990394)
Supplement: Supplementary file 3 [file Table_3.XLSX]

## Sheet: Table_S3 
		Supplementary Table S3. Cultivated microvirus (A) and metagenomic microvirus (B) lists recorded in the database (Supp. Table S2)
		(A)				(B)
		Isolated microvirus bacterial host				Metagenomic microvirus samples
		#	Genus	Kingdom-Phylum-Class-Order-Family		#	Metagenome source
		377	Enterobacteria	Bacteria-Proteobacteria-Gammaprot-Enterobacterales-Enterobacteriaceae		927	Microviridae
		141	Escherichia	Bacteria-Proteobacteria-Gammaprot-Enterobacterales-Enterobacteriaceae		148	Capybara
		9	Cellulophaga	Bacteria-Bacteroidetes-Flavobacteriia-Flavobacteriales-Flavobacteriaceae		119	Tortoise
		5	Chlamydia	Bacteria-Chlamydiae-Chlamydiia-Chlamydiales-Chlamydiaceae		108	Blackfly
		2	Ruegeria	Bacteria-Proteobacteria-Alphaprot-Rhodobacterales-Roseobacteraceae		88	Gokushovirus
		1	Vibrio	Bacteria-Proteobacteria-Gammaprot-Vibrionales-Vibrionaceae		70	Apis-mellifera
		1	Spiroplasma	Bacteria-Tenericutes-Mollicutes-Entomoplasmatales-Spiroplasmataceae		45	Microvirus
		1	Shigella	Bacteria-Proteobacteria-Gammaprot-Enterobacterales-Enterobacteriaceae		22	Flyfo
		1	Salmonella	Bacteria-Proteobacteria-Gammaprot-Enterobacterales-Enterobacteriaceae		22	Eel-River-basin
		1	Protaetiibacter	Bacteria-Actinobacteria-Actinomycetia-Micrococcales-Microbacteriaceae		18	Human-gut
		1	Liberibacter	Bacteria-Proteobacteria-Alphaprot-Hyphomicrobiales-Rhizobiaceae		7	Alces-faeces
		1	Citromicrobium	Bacteria-Proteobacteria-Alphaprot-Sphingomonadales-Sphingomonadaceae		7	Gokushovirinae
		1	Bdellovibrio	Bacteria-Proteobacteria-Oligoflexia-Bdellovibrionales-Bdellovibrionaceae		5	Marine-gokushovirus
		542				3	uncultured
						3	Chimpanzee-faeces
						2	Termite-gut
						2	Poophage
						2	Parabacteroides
						2	Lynx-canadensis
						1	Lepus-americanus-faeces
						1	Jodiemicrovirus
						1	Dragonfly-associated
						1	Bacteriophage_sp
						1	59-Coral
						1605
