# Supplementary material for: Novel lineages of single-stranded DNA phages that coevolved with the symbiotic bacteria Rhizobium
Source: Front Microbiol. 2022 Sep 13;13:990394. doi: 10.3389/fmicb.2022.990394 (PMC9512667; doi:10.3389/fmicb.2022.990394)
Supplement: Supplementary file 4 [file Table_4.XLSX]

## Sheet: Hoja1
Name	Genome id	MCP protein id	MCP from	Ecology - Isolated (source) from	Bacteria taxonomy	Phage classification	Reference	Specifically isolated from
59-Coral-002	-	AG0339	Metagenome/Virome	Animal corpus part		Pichovirinae	10.1371/journal.pone.0040418.g004	Coral
66-Microbialite-001	-	AG0132	Metagenome/Virome	Microbialite		Pichovirinae	10.1371/journal.pone.0040418.g004
68-Microbialite-003	-	AG0162	Metagenome/Virome	Microbialite		Gokushovirinae	10.1371/journal.pone.0040418.g004
Agrobacterium-fabrum-2788	JAAMOP010000021	WP_173993680	Bacterial-genome	Soil	Alphaprot Hyphomicrobiales	Undescribed-groups
Agrobacterium-larrymoorei-CFBP5477	SWKE01000015	WP_137394418	Bacterial-genome	Soil	Alphaprot Hyphomicrobiales	Chaparrovirus
Agrobacterium-sp-NCPPB-925	LT009739	WP_130932440	Bacterial-genome	Soil	Alphaprot Hyphomicrobiales	Undescribed-groups
Agrobacterium-tumefaciens-1D1108	CP032923	WP_162995326	Bacterial-genome	Soil	Alphaprot Hyphomicrobiales	Undescribed-groups
Agrobacterium-tumefaciens-CG920	JAALZJ010000004	WP_174011359	Bacterial-genome	Soil	Alphaprot Hyphomicrobiales	Undescribed-groups
Agrobacterium-tumefaciens-DS1370	JAGIPK010000008	WP_209788781	Bacterial-genome	Soil	Alphaprot Hyphomicrobiales	Undescribed-groups
Agrobacterium-vitis-S00131	JADBCT010000001	WP_184294050	Bacterial-genome	Soil	Alphaprot Hyphomicrobiales	Undescribed-groups
Alces-faeces-microvirus-MP21-4718	MG641187	AXB22587	Metagenome/Virome	Animal secretion		Group-D	10.1016/j.meegid.2018.06.001	Mammalian faeces
Alces-faeces-microvirus-MP3-6497	MG641181	AXB22558	Metagenome/Virome	Animal secretion		Sukshmavirinae	10.1016/j.meegid.2018.06.001	Mammalian faeces
Alphaproteobacteria-bacterium	JAHJOH010000013	MBU1335210	Bacterial-genome	Freshwater	Alphaproteobacteria	Undescribed-groups		Groundwater
Aminobacter-aganoensis-DSM-7051	JACHOU010000012	WP_184700605	Bacterial-genome	Soil	Alphaprot Hyphomicrobiales	Undescribed-groups	10.46936/10.25585/60001087
Aphanizomenon-flos-aquae-WA102	LJOW01000239	OBQ38072	Bacterial-genome	Freshwater	Cyanobacteria Nostocales	Pichovirinae		Freshwater
Arizlama-microvirus-isolate-AZLM-140	MW697746	QXP08646	Metagenome/Virome	Freshwater		Amoyvirinae		Lake water sample - freshwater
Arizlama-microvirus-isolate-AZLM-482	MW697573	QXP07811	Metagenome/Virome	Freshwater		Amoyvirinae
Arizlama-microvirus-isolate-AZLM-49	MW697750	QXP08673	Metagenome/Virome	Freshwater		Undescribed-groups
Arizlama-microvirus-isolate-AZLM-50	MW697751	QXP08680	Metagenome/Virome	Freshwater		Undescribed-groups
Arizlama-microvirus-isolate-AZLM-56	MW697749	QXP08667	Metagenome/Virome	Freshwater		Undescribed-groups
Bacteriophage-sp-isolate-ctq8w1	BK043694	DAJ63879	Metagenome/Virome	Human corpus part		Amoyvirinae	10.1073/pnas.2023202118	Human gut
Bdellovibrio-phiMH2K	NC_002643/AF306496	AAG45340	Isolated	Obligate parasitic bacteria		Gokushovirinae	10.1128/jb.184.4.1089-1094.2002
Bourget-245	-	AG084	Metagenome/Virome	Freshwater		Gokushovirinae	10.1371/journal.pone.0040418.g004
Caenibius-tardaugens-NBRC-16725	CP034179	WP_021691789	Bacterial-genome	Wastewater	Alphaprot Hyphomicrobiales	Amoyvirinae		Sludge wastewater
CF7ML-001	-	AG0309	Metagenome/Virome	Human corpus part		Alpavirinae	10.1371/journal.pone.0040418.g004	Human lung
Chlamydia-3	NC_008355/AJ550635	CAD79477	Isolated	Obligate parasitic bacteria		Gokushovirinae	10.1128/JB.185.21.6490-6492.2003	Chlamydia
Chlamydia-Chp1	NC_001741/D00624	BAA00515	Isolated	Obligate parasitic bacteria		Gokushovirinae	10.1128/jvi.74.8.3464-3469.2000	Chlamydia from animal (avian) (duck)
Circular-genetic-element-sp-isolate-ctcf229	MH617978	AXH78910	Metagenome/Virome	Animal corpus part		Amoyvirinae	10.7554/eLife.51971	Minnow tissue (small fish)
Citromicrobium-vB-Cib-ssDNA-P1	MG214764	ATW62973	Isolated	Marine bacteria		Amoyvirinae	10.3389/fmicb.2018.01418
Devosia-chinhatensis-IPL18	JZEY01000054	WP_152658740	Bacterial-genome	Soil	Alphaprot Hyphomicrobiales	Undescribed-groups	10.1128/genomeA.00890-15
Devosia-pacifica-KCTC-32437	NZ_BMZE01000001	WP_189422677	Bacterial-genome	Sediment	Alphaprot Hyphomicrobiales	Undescribed-groups	10.1099/ijs.0.059626-0	Deep-sea sediment
Devosia-sp-D6-9	CP045919	QMV02143	Bacterial-genome	Soil	Alphaprot Hyphomicrobiales	Undescribed-groups	10.1016/j.foodchem.2020.126703
Devosia-sp-YR412	FOFL01000005	WP_139198823	Bacterial-genome	Soil	Alphaprot Hyphomicrobiales	Undescribed-groups	10.46936/10.25585/60000910	Populus (árbol álamo) root and rhizosphere
Dragonfly-associated-microphage-1	NC_018862/JX185431	AFS65318	Metagenome/Virome	Animal corpus part		Group-D	10.1099/vir.0.045948-0	Dragonfly abdomen
Eel-River-basin-pequenovirus-isolate-c13499	KP087943	AJK28290	Metagenome/Virome	Sediment		Pequenovirinae	10.1111/1462-2920.12758	Cold methane seep sediment
Eel-River-basin-pequenovirus-isolate-c20544	KP087953	AJK28239	Metagenome/Virome	Sediment		Parabacteroides	10.1111/1462-2920.12758	Cold methane seep sediment
Eel-River-basin-pequenovirus-isolate-c22108	KP087956	AJK28223	Metagenome/Virome	Sediment		Group-D	10.1111/1462-2920.12758	Cold methane seep sediment
Eel-River-basin-pequenovirus-isolate-c22476	KP087957	AJK28217	Metagenome/Virome	Sediment		Pequenovirinae	10.1111/1462-2920.12758	Cold methane seep sediment
Elizabethkingia-anophelis-NCTC10586	UARL01000017	WP_078413349	Bacterial-genome	Human corpus part	Bacteroidetes Flavobacteriales	Pichovirinae		Human spinal fluid
Enterobacteria-ID18-sensu-lato	NC_007856/DQ079908	AAZ49376	Isolated	Enterobacteria		Bullavirinae	10.1128/JB.188.3.1134-1142.2006
Enterobacteria-WA13-sensu-lato	NC_007821/DQ079873	AAZ48991	Isolated	Enterobacteria		Bullavirinae	10.1128/JB.188.3.1134-1142.2006
Epibacterium-ulvae-U95	PHJF01000001	WP_100269055	Bacterial-genome	Seaweed	Alphaprot Rhodobacterales	Undescribed-groups	https://img.jgi.doe.gov/cgi-bin/m/main.cgi?section=TaxonDetail&page=taxonDetail&taxon_oid=2622736501	Marine algae
Escherichia-alpha3	NC_001330/X60322	CAA42881	Isolated	Enterobacteria		Bullavirinae
Escherichia-G4	NC_001420/V00657	CAA24019	Isolated	Enterobacteria		Bullavirinae
Escherichia-ID2-Moscow-ID-2001	NC_007817/DQ079869	AAZ48956	Isolated	Enterobacteria		Bullavirinae	10.1128/JB.188.3.1134-1142.2006
Escherichia-phiK	NC_001730/X60323	CAA42891	Isolated	Enterobacteria		Bullavirinae
Escherichia-phiX174	NC_001422/J02482	AAA32578	Isolated	Enterobacteria		Bullavirinae
Escherichia-St-1	NC_012868/GQ149088	ACS44794	Isolated	Enterobacteria		Bullavirinae
Flyfo-microvirus-Tbat2-105	OL617024	UIB81416	Metagenome/Virome	Animal secretion		Undescribed-groups	10.1128/mra.00038-22	Fecal samples of Pacific flying fox (murciélago)
Flyfo-microvirus-Tbat2-108	OL617025	UIB81422	Metagenome/Virome	Animal secretion		Chicovirus	10.1128/mra.00038-22	Fecal samples of Pacific flying fox (murciélago)
Flyfo-microvirus-Tbat2-110	OL617026	UIB81430	Metagenome/Virome	Animal secretion		Undescribed-groups	10.1128/mra.00038-22	Fecal samples of Pacific flying fox (murciélago)
Flyfo-microvirus-Tbat2-112	OL617027	UIB81438	Metagenome/Virome	Animal secretion		Chicovirus	10.1128/mra.00038-22	Fecal samples of Pacific flying fox (murciélago)
Flyfo-microvirus-Tbat2-171	OL617037	UIW10393	Metagenome/Virome	Animal secretion		Amoyvirinae	10.1128/mra.00038-22	Fecal samples of Pacific flying fox (murciélago)
Flyfo-microvirus-Tbat2-43	OL617016	UIB81360	Metagenome/Virome	Animal secretion		Chaparrovirus	10.1128/mra.00038-22	Fecal samples of Pacific flying fox (murciélago)
Flyfo-microvirus-Tbat2-83	OL617017	UIB81368	Metagenome/Virome	Animal secretion		Chaparrovirus	10.1128/mra.00038-22	Fecal samples of Pacific flying fox (murciélago)
Flyfo-microvirus-Tbat2-88	OL617018	UIB81375	Metagenome/Virome	Animal secretion		Chaparrovirus	10.1128/mra.00038-22	Fecal samples of Pacific flying fox (murciélago)
Flyfo-microvirus-Tbat2-91	OL617019	UIB81381	Metagenome/Virome	Animal secretion		Chaparrovirus	10.1128/mra.00038-22	Fecal samples of Pacific flying fox (murciélago)
Flyfo-microvirus-Tbat2-93	OL617020	UIB81389	Metagenome/Virome	Animal secretion		Undescribed-groups	10.1128/mra.00038-22	Fecal samples of Pacific flying fox (murciélago)
Flyfo-microvirus-Tbat2-95	OL617021	UIB81396	Metagenome/Virome	Animal secretion		Undescribed-groups	10.1128/mra.00038-22	Fecal samples of Pacific flying fox (murciélago)
Flyfo-microvirus-Tbat2-98	OL617022	UIB81404	Metagenome/Virome	Animal secretion		Undescribed-groups	10.1128/mra.00038-22	Fecal samples of Pacific flying fox (murciélago)
Human-feces-A-020	-	AG0265	Metagenome/Virome	Human secretion		Gokushovirinae	10.1371/journal.pone.0040418.g004
Human-feces-B-007	-	AG068	Metagenome/Virome	Human secretion		Alpavirinae	10.1371/journal.pone.0040418.g004
Human-feces-B-021	-	AG0368	Metagenome/Virome	Human secretion		Alpavirinae	10.1371/journal.pone.0040418.g004
Human-feces-B-039	-	AG096	Metagenome/Virome	Human secretion		Alpavirinae	10.1371/journal.pone.0040418.g004
Human-feces-C-010	-	AG0199	Metagenome/Virome	Human secretion		Alpavirinae	10.1371/journal.pone.0040418.g004
Human-feces-D-014	-	AG029	Metagenome/Virome	Human secretion		Gokushovirinae	10.1371/journal.pone.0040418.g004
Human-feces-D-022	-	AG0392	Metagenome/Virome	Human secretion		Alpavirinae	10.1371/journal.pone.0040418.g004
Human-gut-30-017	-	AG0205	Metagenome/Virome	Human corpus part		Alpavirinae	10.1371/journal.pone.0040418.g004	Human gut
Human-gut-33-017	-	AG0154	Metagenome/Virome	Human corpus part		Alpavirinae	10.1371/journal.pone.0040418.g004	Human gut
Human-gut-34-012	-	AG058	Metagenome/Virome	Human corpus part		Gokushovirinae	10.1371/journal.pone.0040418.g004	Human gut
Human-gut-gokushovirus-isolate-SH-CHD11	KX513874	ARQ16037	Metagenome/Virome	Human corpus part		Gokushovirinae	10.1007/s12250-016-3896-0	Human gut
Human-gut-gokushovirus-isolate-SH-CHD5	KX513868	ARQ16012	Metagenome/Virome	Human corpus part		Gokushovirinae	10.1007/s12250-016-3896-0	Human gut
JCVI-001	-	AG025	Metagenome/Virome	Seawater		Gokushovirinae	10.1371/journal.pone.0040418.g004
JCVI-003	-	AG0344	Metagenome/Virome	Seawater		Pichovirinae	10.1371/journal.pone.0040418.g004
Labrys-sp-WJW	LYXZ01000012	WP_068284859	Bacterial-genome	Soil	Alphaprot Hyphomicrobiales	Undescribed-groups
Mesorhizobium-comanense-3P27G6	SCNN01000010	WP_137934843	Bacterial-genome	Freshwater	Alphaprot Hyphomicrobiales	Undescribed-groups	10.1099/ijsem.0.005131	Groundwater
Mesorhizobium-composti-CC-YTH430	SSNY01000001	WP_136353793	Bacterial-genome	Soil	Alphaprot Hyphomicrobiales	Undescribed-groups	10.1007/s10482-019-01270-y	compost sample
Mesorhizobium-sp-CA17	JAIUHO010000017	WP_224551655	Bacterial-genome	Soil	Alphaprot Hyphomicrobiales	Undescribed-groups
Mesorhizobium-sp-GbtcB19	JAGXJY010000002	WP_217570713	Bacterial-genome	Soil	Alphaprot Hyphomicrobiales	Undescribed-groups	10.3389/fpls.2021.704985	root endophyte
Mesorhizobium-sp-M00FCaET0380311	RZOP01000741	RVC62294	Bacterial-genome	Soil	Alphaprot Hyphomicrobiales	Undescribed-groups	10.1073/pnas.1900056116	root nodule
Mesorhizobium-sp-M1AFCaET0720111	RZSF01000040	WP_128371506	Bacterial-genome	Soil	Alphaprot Hyphomicrobiales	Undescribed-groups	10.1073/pnas.1900056117	root nodule
Mesorhizobium-sp-M1AFCaIN0200311	RZSQ01000084	WP_127240458	Bacterial-genome	Soil	Alphaprot Hyphomicrobiales	Undescribed-groups	10.1073/pnas.1900056118	root nodule
Mesorhizobium-sp-M1AFCaIN0203011	RZSO01000039	WP_128294525	Bacterial-genome	Soil	Alphaprot Hyphomicrobiales	Undescribed-groups	10.1073/pnas.1900056119	root nodule
Mesorhizobium-sp-M1AFCaIN0220611	CP034455	WP_208721038	Bacterial-genome	Soil	Alphaprot Hyphomicrobiales	Undescribed-groups	10.1073/pnas.1900056120	root nodule
Mesorhizobium-sp-M2AFCaET0390111	RZRY01000578	WP_133374671	Bacterial-genome	Soil	Alphaprot Hyphomicrobiales	Undescribed-groups	10.1073/pnas.1900056121	root nodule
Mesorhizobium-sp-M5CFCaIN0202911	RZSW01000361	WP_127211424	Bacterial-genome	Soil	Alphaprot Hyphomicrobiales	Undescribed-groups	10.1073/pnas.1900056122	root nodule
Mesorhizobium-sp-M7AFCaET0270211	RZOL01000004	WP_128362409	Bacterial-genome	Soil	Alphaprot Hyphomicrobiales	Undescribed-groups	10.1073/pnas.1900056123	root nodule
Mesorhizobium-sp-M8AFCaET0230111	RZSI01000863	RUW97247	Bacterial-genome	Soil	Alphaprot Hyphomicrobiales	Undescribed-groups	10.1073/pnas.1900056124	root nodule
Mesorhizobium-sp-NCaET002011	SAKQ01000001	RWD33336	Bacterial-genome	Soil	Alphaprot Hyphomicrobiales	Undescribed-groups	10.1073/pnas.1900056125	root nodule
Mesorhizobium-sp-NCaET019031	SUBG01000098	TIX14743	Bacterial-genome	Soil	Alphaprot Hyphomicrobiales	Undescribed-groups	10.1073/pnas.1900056126	root nodule
Mesorhizobium-sp-NCaET027031	SAKN01000011	RWD11670	Bacterial-genome	Soil	Alphaprot Hyphomicrobiales	Undescribed-groups	10.1073/pnas.1900056127	root nodule
Mesorhizobium-sp-NCaET039011	SAKY01000062	RWD68349	Bacterial-genome	Soil	Alphaprot Hyphomicrobiales	Undescribed-groups	10.1073/pnas.1900056128	root nodule
Mesorhizobium-sp-NCaET039021	SUCE01000510	TIV79872	Bacterial-genome	Soil	Alphaprot Hyphomicrobiales	Undescribed-groups	10.1073/pnas.1900056129	root nodule
Mesorhizobium-sp-NCaET040021	SUCH01000437	TIW21370	Bacterial-genome	Soil	Alphaprot Hyphomicrobiales	Undescribed-groups	10.1073/pnas.1900056130	root nodule
Mesorhizobium-sp-NCaET044031	SUCO01000005	TIV40706	Bacterial-genome	Soil	Alphaprot Hyphomicrobiales	Undescribed-groups	10.1073/pnas.1900056131	root nodule
Mesorhizobium-sp-NCaET130011	SUEX01000019	TIS45689	Bacterial-genome	Soil	Alphaprot Hyphomicrobiales	Undescribed-groups	10.1073/pnas.1900056132	root nodule
Mesorhizobium-sp-NCaIN000061	SAMH01000078	RWF85097	Bacterial-genome	Soil	Alphaprot Hyphomicrobiales	Undescribed-groups	10.1073/pnas.1900056133	root nodule
Mesorhizobium-sp-NCaIN002121	SAOF01000002	RWI88410	Bacterial-genome	Soil	Alphaprot Hyphomicrobiales	Undescribed-groups	10.1073/pnas.1900056134	root nodule
Mesorhizobium-sp-NCaIN003031	SAOS01000008	RWJ65129	Bacterial-genome	Soil	Alphaprot Hyphomicrobiales	Undescribed-groups	10.1073/pnas.1900056135	root nodule
Mesorhizobium-sp-NCaIN014041	SAQQ01000039	RWM79349	Bacterial-genome	Soil	Alphaprot Hyphomicrobiales	Undescribed-groups	10.1073/pnas.1900056136	root nodule
Mesorhizobium-sp-NCaIN018121	SUHY01000025	TIN83328	Bacterial-genome	Soil	Alphaprot Hyphomicrobiales	Undescribed-groups	10.1073/pnas.1900056137	root nodule
Mesorhizobium-sp-NCaMR007011	SUIC01000016	TIN93930	Bacterial-genome	Soil	Alphaprot Hyphomicrobiales	Undescribed-groups	10.1073/pnas.1900056138	root nodule
Mesorhizobium-sp-NCaMR015011	SARH01000002	RWN95669	Bacterial-genome	Soil	Alphaprot Hyphomicrobiales	Undescribed-groups	10.1073/pnas.1900056139	root nodule
Mesorhizobium-sp-NCrTU001021	SUIZ01000017	TIM42885	Bacterial-genome	Soil	Alphaprot Hyphomicrobiales	Undescribed-groups	10.1073/pnas.1900056140	root nodule
Mesorhizobium-sp-NCrTU006021	SARY01000021	RWO96664	Bacterial-genome	Soil	Alphaprot Hyphomicrobiales	Undescribed-groups	10.1073/pnas.1900056141	root nodule
Mesorhizobium-sp-NCrTU009011	SASH01000068	RWP57966	Bacterial-genome	Soil	Alphaprot Hyphomicrobiales	Undescribed-groups	10.1073/pnas.1900056142	root nodule
Mesorhizobium-sp-NCrTU016051	SASU01000086	RWQ34080	Bacterial-genome	Soil	Alphaprot Hyphomicrobiales	Undescribed-groups	10.1073/pnas.1900056143	root nodule
Microviridae-Bog1249-12	KM589499	AKI26871	Metagenome/Virome	Soil		Stokavirinae	10.3389/fmicb.2015.00375	Sphagnum-peat soil (Sphagnum- dominated peatlands)
Microviridae-Bog9017-22	KM589503	AKI26894	Metagenome/Virome	Soil		Aranavirinae	10.3389/fmicb.2015.00376	Sphagnum-peat soil (Sphagnum- dominated peatlands)
Microviridae-Fen418-41	NC_027640/KM589505	AKI26903	Metagenome/Virome	Soil		Aranavirinae	10.3389/fmicb.2015.00377	Sphagnum-peat soil (Sphagnum- dominated peatlands)
Microviridae-Fen4707-41	NC_027641/KM589506	AKI26908	Metagenome/Virome	Soil		Stokavirinae	10.3389/fmicb.2015.00378	Sphagnum-peat soil (Sphagnum- dominated peatlands)
Microviridae-Fen7786-21	NC_027644/KM589510	AKI26931	Metagenome/Virome	Soil		Aranavirinae	10.3389/fmicb.2015.00379	Sphagnum-peat soil (Sphagnum- dominated peatlands)
Microviridae-Fen7895-21	NC_027646/KM589512	AKI26942	Metagenome/Virome	Soil		Aranavirinae	10.3389/fmicb.2015.00380	Sphagnum-peat soil (Sphagnum- dominated peatlands)
Microviridae-Fen7918-21	NC_027647/KM589513	AKI26947	Metagenome/Virome	Soil		Pichovirinae	10.3389/fmicb.2015.00381	Sphagnum-peat soil (Sphagnum- dominated peatlands)
Microviridae-Fen7940-21	NC_027648/KM589514	AKI26952	Metagenome/Virome	Soil		Group-D	10.3389/fmicb.2015.00382	Sphagnum-peat soil (Sphagnum- dominated peatlands)
Microviridae-IME-16	NC_026013/KM276541	AIN52148	Isolated	Human corpus part		Sukshmavirinae	10.1007/s12250-015-3596-1	Human throat
Microviridae-sp-isolate-ctba13	MH617261	AXH75895	Metagenome/Virome	Animal corpus part		Undescribed-groups	10.7554/eLife.51971	Red snapper tissue (fish)
Microviridae-sp-isolate-ctbe492	MH617168	AXH75497	Metagenome/Virome	Animal corpus part		Chicovirus	10.7554/eLife.51971	Minnow tissue (small fish)
Microviridae-sp-isolate-ctbf817	MH617413	QBQ83332	Metagenome/Virome	Animal corpus part		Undescribed-groups	10.7554/eLife.51971	Minnow tissue (small fish)
Microviridae-sp-isolate-ctbg483	MH616991	AXH74663	Metagenome/Virome	Animal corpus part		Undescribed-groups	10.7554/eLife.51971	Minnow tissue (small fish)
Microviridae-sp-isolate-ctbh495	MH617429	AXH76643	Metagenome/Virome	Animal corpus part		Undescribed-groups	10.7554/eLife.51971	Minnow tissue (small fish)
Microviridae-sp-isolate-ctbi480	MH617381	AXH76439	Metagenome/Virome	Animal corpus part		Chicovirus	10.7554/eLife.51971	Minnow tissue (small fish)
Microviridae-sp-isolate-ctbj46	MH617069	AXH74991	Metagenome/Virome	Animal corpus part		Amoyvirinae	10.7554/eLife.51971	Cow tissue
Microviridae-sp-isolate-ctca2	MK012459	AYP28753	Metagenome/Virome	Animal corpus part		Undescribed-groups	10.7554/eLife.51971	Crucian tissue (fish)
Microviridae-sp-isolate-ctcc506	MH617386	AXH76454	Metagenome/Virome	Animal corpus part		Chicovirus	10.7554/eLife.51971	Minnow tissue (small fish)
Microviridae-sp-isolate-ctcf-4	MH616837	AXH73930	Metagenome/Virome	Animal corpus part		Chicovirus	10.7554/eLife.51971	Fruitfly
Microviridae-sp-isolate-ctcg507	MH617751	AXH78112	Metagenome/Virome	Animal corpus part		Chicovirus	10.7554/eLife.51971	Minnow tissue (small fish)
Microviridae-sp-isolate-ctch1	MK012474	AYP28802	Metagenome/Virome	Animal corpus part		Undescribed-groups	10.7554/eLife.51971	Crucian tissue (fish)
Microviridae-sp-isolate-ctch828	MH617317	AXH76134	Metagenome/Virome	Animal corpus part		Chicovirus	10.7554/eLife.51971	Minnow tissue (small fish)
Microviridae-sp-isolate-ctci27	MH617063	AXH74963	Metagenome/Virome	Animal corpus part		Undescribed-groups	10.7554/eLife.51971	Haddock tissue (fish)
Microviridae-sp-isolate-ctcj23	MH617184	AXH75564	Metagenome/Virome	Animal corpus part		Undescribed-groups	10.7554/eLife.51971	Haddock tissue (fish)
Microviridae-sp-isolate-ctdb34	MH552540	AXF52647	Metagenome/Virome	Animal corpus part		Undescribed-groups	10.7554/eLife.51971	Nematode tissue
Microviridae-sp-isolate-cteg496	MH617346	AXH76275	Metagenome/Virome	Animal corpus part		Undescribed-groups	10.7554/eLife.51971	Minnow tissue (small fish)
Microviridae-sp-isolate-ctfc500	MH616813	AXH73823	Metagenome/Virome	Animal corpus part		Undescribed-groups	10.7554/eLife.51971	Minnow tissue (small fish)
Microviridae-sp-isolate-ctga8	MH552480	AXF51981	Metagenome/Virome	Animal corpus part		Undescribed-groups	10.7554/eLife.51971	Abalone tissue (abulón)
Microviridae-sp-isolate-ctgd198	MH552479	AXF51979	Metagenome/Virome	Animal corpus part		Amoyvirinae	10.7554/eLife.51971	Mouse tissue
Microviridae-sp-isolate-cthh3	MK012499	AYP28883	Metagenome/Virome	Animal corpus part		Undescribed-groups	10.7554/eLife.51971	Crucian tissue (fish)
Microviridae-sp-isolate-ctih52	MH617327	AXH76180	Metagenome/Virome	Animal corpus part		Amoyvirinae	10.7554/eLife.51971	Cow tissue
Microviridae-sp-isolate-ctk3A1	BK028530	DAV47965	Metagenome/Virome	Human corpus part		Amoyvirinae	10.1073/pnas.2023202118	Human gut
Microviridae-sp-isolate-SD-HC-1	MH572490	AXL15495	Metagenome/Virome	Animal corpus part		Undescribed-groups		Ciona robusta intestinal tract (marine invertebrate)
Microviridae-sp-isolate-SD-HF-62	MH572491	AXL15500	Metagenome/Virome	Animal corpus part		Undescribed-groups		Ciona robusta intestinal tract (marine invertebrate)
Microviridae-sp-isolate-SD-HF-63	MH572519	AXL15631	Metagenome/Virome	Animal corpus part		Undescribed-groups		Ciona robusta intestinal tract (marine invertebrate)
Microviridae-sp-isolate-SD-HF-64	MH572520	AXL15635	Metagenome/Virome	Animal corpus part		Undescribed-groups		Ciona robusta intestinal tract (marine invertebrate)
Microviridae-sp-isolate-SD-HF-67	MH572517	AXL15623	Metagenome/Virome	Animal corpus part		Undescribed-groups		Ciona robusta intestinal tract (marine invertebrate)
Microviridae-sp-isolate-SD-HF-68	MH572518	AXL15627	Metagenome/Virome	Animal corpus part		Undescribed-groups		Ciona robusta intestinal tract (marine invertebrate)
Microvirus-sp-isolate-1712115-1019	MT310184	QJB21645	Metagenome/Virome	Wastewater		Amoyvirinae		Sludge, sewage oxidation pond
Microvirus-sp-isolate-1712115-1115	MT310177	QJB20298	Metagenome/Virome	Wastewater		Amoyvirinae		Sludge, sewage oxidation pond
Microvirus-sp-isolate-1712115-114	MT310198	QJB20365	Metagenome/Virome	Wastewater		Amoyvirinae		Sludge, sewage oxidation pond
Microvirus-sp-isolate-1712115-127	MT310251	QJB20622	Metagenome/Virome	Wastewater		Amoyvirinae		Sludge, sewage oxidation pond
Microvirus-sp-isolate-1712115-166	MT310397	QJB21573	Metagenome/Virome	Wastewater		Chaparrovirus		Sludge, sewage oxidation pond
Microvirus-sp-isolate-1712115-173	MT310396	QJB21567	Metagenome/Virome	Wastewater		Undescribed-groups		Sludge, sewage oxidation pond
Microvirus-sp-isolate-1712115-184	MT310394	QJB21554	Metagenome/Virome	Wastewater		Undescribed-groups		Sludge, sewage oxidation pond
Microvirus-sp-isolate-1712115-208	MT310389	QJB21518	Metagenome/Virome	Wastewater		Undescribed-groups		Sludge, sewage oxidation pond
Microvirus-sp-isolate-1712115-221	MT310385	QJB21490	Metagenome/Virome	Wastewater		Undescribed-groups		Sludge, sewage oxidation pond
Microvirus-sp-isolate-1712115-243	MT310377	QJB21437	Metagenome/Virome	Wastewater		Undescribed-groups		Sludge, sewage oxidation pond
Microvirus-sp-isolate-1712115-248	MT310373	QJB21411	Metagenome/Virome	Wastewater		Chaparrovirus		Sludge, sewage oxidation pond
Microvirus-sp-isolate-1712115-255	MT310374	QJB21417	Metagenome/Virome	Wastewater		Chicovirus		Sludge, sewage oxidation pond
Microvirus-sp-isolate-1712115-260	MT310371	QJB21397	Metagenome/Virome	Wastewater		Undescribed-groups		Sludge, sewage oxidation pond
Microvirus-sp-isolate-1712115-289	MT310365	QJB21356	Metagenome/Virome	Wastewater		Undescribed-groups		Sludge, sewage oxidation pond
Microvirus-sp-isolate-1712115-295	MT310364	QJB21351	Metagenome/Virome	Wastewater		Undescribed-groups		Sludge, sewage oxidation pond
Microvirus-sp-isolate-1712115-301	MT310362	QJB21340	Metagenome/Virome	Wastewater		Undescribed-groups		Sludge, sewage oxidation pond
Microvirus-sp-isolate-1712115-361	MT310353	QJB21262	Metagenome/Virome	Wastewater		Undescribed-groups		Sludge, sewage oxidation pond
Microvirus-sp-isolate-1712115-47	MT310369	QJB21383	Metagenome/Virome	Wastewater		Undescribed-groups		Sludge, sewage oxidation pond
Microvirus-sp-isolate-1712115-553	MT310321	QJB21054	Metagenome/Virome	Wastewater		Amoyvirinae		Sludge, sewage oxidation pond
Microvirus-sp-isolate-1712115-698	MT310281	QJB20795	Metagenome/Virome	Wastewater		Amoyvirinae		Sludge, sewage oxidation pond
Microvirus-sp-isolate-1712115-729	MT310273	QJB20750	Metagenome/Virome	Wastewater		Amoyvirinae		Sludge, sewage oxidation pond
Microvirus-sp-isolate-1712115-771	MT310265	QJB20703	Metagenome/Virome	Wastewater		Amoyvirinae		Sludge, sewage oxidation pond
Microvirus-sp-isolate-1712115-778	MT310257	QJB20656	Metagenome/Virome	Wastewater		Amoyvirinae		Sludge, sewage oxidation pond
Microvirus-sp-isolate-1712115-801	MT310249	QJB20611	Metagenome/Virome	Wastewater		Amoyvirinae		Sludge, sewage oxidation pond
Microvirus-sp-isolate-1712115-870	MT310223	QJB20458	Metagenome/Virome	Wastewater		Amoyvirinae		Sludge, sewage oxidation pond
Microvirus-sp-isolate-1712115-878	MT310219	QJB20436	Metagenome/Virome	Wastewater		Amoyvirinae		Sludge, sewage oxidation pond
Microvirus-sp-isolate-1712115-879	MT310224	QJB20462	Metagenome/Virome	Wastewater		Amoyvirinae		Sludge, sewage oxidation pond
Microvirus-sp-isolate-1712115-892	MT310215	QJB20413	Metagenome/Virome	Wastewater		Amoyvirinae		Sludge, sewage oxidation pond
Microvirus-sp-isolate-1712115-9	MT310400	QJB21594	Metagenome/Virome	Wastewater		Undescribed-groups		Sludge, sewage oxidation pond
Microvirus-sp-isolate-1712115-907	MT310210	QJB21724	Metagenome/Virome	Wastewater		Amoyvirinae		Sludge, sewage oxidation pond
Microvirus-sp-isolate-1712115-911	MT310209	QJB20386	Metagenome/Virome	Wastewater		Amoyvirinae		Sludge, sewage oxidation pond
Microvirus-sp-isolate-1712115-941	MT310200	QJB21682	Metagenome/Virome	Wastewater		Amoyvirinae		Sludge, sewage oxidation pond
Microvirus-sp-isolate-6538-83	MT310022	QJB19341	Metagenome/Virome	Wastewater		Amoyvirinae		Sludge, sewage oxidation pond
Microvirus-sp-isolate-BS1-596	MT309919	QJB21618	Metagenome/Virome	Wastewater		Amoyvirinae		Sludge, sewage oxidation pond
Microvirus-sp-isolate-D12-108	MW678870	QXN72876	Metagenome/Virome	Particles in inorganic material		Amoyvirinae		Airborne particulate matter, aerosolized particles
Microvirus-sp-isolate-D1-37	MW678851	QXN72761	Metagenome/Virome	Particles in inorganic material		Undescribed-groups		Airborne particulate matter, aerosolized particles
Microvirus-sp-isolate-D2-109	MW678854	QXN72783	Metagenome/Virome	Particles in inorganic material		Amoyvirinae		Airborne particulate matter, aerosolized particles
Microvirus-sp-isolate-D6-66	MW678862	QXN72827	Metagenome/Virome	Particles in inorganic material		Amoyvirinae		Airborne particulate matter, aerosolized particles
Microvirus-sp-isolate-D8-88	MW678865	QXN72841	Metagenome/Virome	Particles in inorganic material		Amoyvirinae		Airborne particulate matter, aerosolized particles
Microvirus-sp-isolate-gila28	MW149105	QPB07461	Metagenome/Virome	Animal secretion		Undescribed-groups	10.1128/MRA.00163-21	Fecal samples of Gila monsters
Microvirus-sp-isolate-gila32	MW149108	QPB07478	Metagenome/Virome	Animal secretion		Undescribed-groups	10.1128/MRA.00163-21	Fecal samples of Gila monsters
Ochrobactrum-sp-MR28-node36	JAAPBA010000036	MBX8802810	Bacterial-genome	Wastewater	Alphaprot Hyphomicrobiales	Undescribed-groups		Sink drain
Ochrobactrum-sp-MR28-node4	JAAPBA010000004	MBX8799971	Bacterial-genome	Wastewater	Alphaprot Hyphomicrobiales	Undescribed-groups		Sink drain
Parabacteroides-YZ-2015a	NC_029012/KM589515	AKI26957	Metagenome/Virome	Soil		Parabacteroides	10.3389/fmicb.2015.00375	Sphagnum-peat soil (Sphagnum- dominated peatlands)
Parabacteroides-YZ-2015b	NC_029014/KM589516	AKI26963	Metagenome/Virome	Soil		Parabacteroides	10.3389/fmicb.2015.00376	Sphagnum-peat soil (Sphagnum- dominated peatlands)
Paracoccus-alkenifer-DSM-11593	FNXG01000002	SEH91209	Bacterial-genome	Particles in inorganic material	Alphaprot Rhodobacterales	Undescribed-groups	10.1099/00207713-48-2-529	Biofilter wastegas
Paradevosia-shaoguanensis-J5-3	CP068983	WP_203064458	Bacterial-genome	Wastewater	Alphaprot Hyphomicrobiales	Undescribed-groups		Cooking wastewater
Phaeobacter-inhibens-DOK1-1	CP019307	APX14735	Bacterial-genome	Seawater	Alphaprot Rhodobacterales	Undescribed-groups
Prevotella-nanceiensis-DSM-19126	NZ_BAKD01000001	WP_018361580	Bacterial-genome	Human corpus part	Bacteroidetes Bacteroidales	Alpavirinae	https://bacdive.dsmz.de/strain/12555	Human blood
Prevotella-nigrescens-CC14M	KI669419	ETD29851	Bacterial-genome	Human corpus part	Bacteroidetes Bacteroidales	Alpavirinae		Human tissue
Prevotella-sp-CAG-1185	HF992559	CCY83994	Bacterial-genome	Human corpus part	Bacteroidetes Bacteroidales	Alpavirinae		Human gut
Proteobacteria-bacterium-RHIZO1	JAIUOZ010000018	MCA0277272	Bacterial-genome	Wastewater	Unclassified proteobacteria	Undescribed-groups
Proteobacteria-bacterium-SZAS-20	JAFECI010000032	MBS0259541	Bacterial-genome	Wastewater	Unclassified proteobacteria	Undescribed-groups		Activated sludge
Pseudoxanthomonas-suwonensis	QFNC01000084	PZO60394	Bacterial-genome	Wastewater	Gammaprot Xanthomonadales	Amoyvirinae		Sink sample
Rhizobium-leguminosarum-GLR40	JAAXDH010000020	WP_222399528	Bacterial-genome	Soil	Alphaprot Hyphomicrobiales	Amoyvirinae		nodule
Rhizobium-leguminosarum-Karabace101-105A	JAAXEE010000009	WP_222271954	Bacterial-genome	Soil	Alphaprot Hyphomicrobiales	Chaparrovirus		nodule
Rhizobium-phage-TM23	MN988460	QIG66824	Isolated	Rhizobium bacteria		Chicovirus
Rhizobium-phage-TM24	MN988464	QIG67103	Isolated	Rhizobium bacteria		Chaparrovirus
Rhizobium-phage-N39	MN988550	QIG75996	Isolated	Rhizobium bacteria		Amoyvirinae
Rhizobium-phage-TM36	MN988467	QIG67231	Isolated	Rhizobium bacteria		Chicovirus
Rhizobium-phage-TM3-3-5A	MN988469	QIG67324	Isolated	Rhizobium bacteria		Chicovirus
Rhizobium-phage-TM3-3-14A	MN988471	QIG67459	Isolated	Rhizobium bacteria		Chicovirus
Rhizobium-phage-X94	MW960029	QWY82948	Isolated	Rhizobium bacteria		Chicovirus
Rhizobium-phage-TM1-10B	MN988473	QIG67555	Isolated	Rhizobium bacteria		Chicovirus
Rhizobium-phage-TM3-3-4B	MN988474	QIG67562	Isolated	Rhizobium bacteria		Chicovirus
Rhizobium-phage-TM3-3-5B	MN988475	QIG67569	Isolated	Rhizobium bacteria		Chicovirus
Rhizobium-phage-TM1-7A	MN988476	QIG67580	Isolated	Rhizobium bacteria		Chaparrovirus
Rhizobium-phage-TM32	MN988477	QIG67587	Isolated	Rhizobium bacteria		Chaparrovirus
Rhizobium-phage-TM3-3-7A	MN988478	QIG67590	Isolated	Rhizobium bacteria		Chicovirus
Rhizobium-phage-TM15	MN988479	QIG67597	Isolated	Rhizobium bacteria		Chicovirus
Rhizobium-phage-TM1-10A	MN988480	QIG67604	Isolated	Rhizobium bacteria		Chicovirus
Rhizobium-phage-TM3-4A	MN988481	QIG67611	Isolated	Rhizobium bacteria		Chicovirus
Rhizobium-phage-X92	MW960035	QWY83445	Isolated	Rhizobium bacteria		Chicovirus
Rhizobium-phage-Y67	MN988485	QIG67932	Isolated	Rhizobium bacteria		Amoyvirinae
Rhizobium-phage-Y2-19	MN988489	QIG68328	Isolated	Rhizobium bacteria		Chicovirus
Rhizobium-phage-Y3-36	MN988491	QIG68396	Isolated	Rhizobium bacteria		Chicovirus
Rhizobium-phage-TM3-3-12	MN988494	QIG68516	Isolated	Rhizobium bacteria		Chicovirus
Rhizobium-phage-Y3-19	MN988498	QIG68839	Isolated	Rhizobium bacteria		Chicovirus
Rhizobium-phage-TM1-20A	MN988499	QIG68846	Isolated	Rhizobium bacteria		Chicovirus
Rhizobium-phage-Y3-38	MN988562	QIG77943	Isolated	Rhizobium bacteria		Chicovirus
Rhizobium-phage-Y3-56-2	MN988503	QIG69021	Isolated	Rhizobium bacteria		Chicovirus
Rhizobium-phage-N25	MN988504	QIG69028	Isolated	Rhizobium bacteria		Chicovirus
Rhizobium-phage-Y2	MN988511	QIG69938	Isolated	Rhizobium bacteria		Chicovirus
Rhizobium-phage-N2-10	MN988518	QIG70565	Isolated	Rhizobium bacteria		Chicovirus
Rhizobium-phage-RHEph17	MW980067	QXV74404	Isolated	Rhizobium bacteria		Chicovirus
Rhizobium-pusense-CCGM10	KV878023	WP_143151071	Bacterial-genome	Soil	Alphaprot Hyphomicrobiales	Undescribed-groups
Rhizobium-pusense-CNPSo-3352	WJOL01000002	WP_153775526	Bacterial-genome	Soil	Alphaprot Hyphomicrobiales	Undescribed-groups
Rhizobium-pusense-FDAARGOS-633	NZ_CP050898/CP050898	WP_177319098	Bacterial-genome	Soil	Alphaprot Hyphomicrobiales	Undescribed-groups
Rhizobium-sp-BG4	NZ_CP044126/CP044126	WP_203430853	Bacterial-genome	Soil	Alphaprot Hyphomicrobiales	Chaparrovirus
Rhizobium-sp-BK275	JACHZL01	WP_183725101	Bacterial-genome	Soil	Alphaprot Hyphomicrobiales	Undescribed-groups
Rhizobium-sp-BK393	JACIAG010000041	MBB3516302	Bacterial-genome	Soil	Alphaprot Hyphomicrobiales	Undescribed-groups
Rhizobium-sp-BK700	JACIBQ010000010	MBB3787892	Bacterial-genome	Soil	Alphaprot Hyphomicrobiales	Chaparrovirus
Rhizobium-sp-CECT-9324	CAKKMZ01	WP_230174771	Bacterial-genome	Soil	Alphaprot Hyphomicrobiales	Chaparrovirus
Rhizobium-sp-CSW-27	JAHHZO01	WP_215568320	Bacterial-genome	Soil	Alphaprot Hyphomicrobiales	Chaparrovirus
Rhizobium-sp-MHM7A	VCHT01000012	WP_138395766	Bacterial-genome	Soil	Alphaprot Hyphomicrobiales	Chaparrovirus
Rhizobium-sp-NLR12b	JABDWT01	WP_221158174	Bacterial-genome	Soil	Alphaprot Hyphomicrobiales	Chaparrovirus
Rhizobium-sp-NLR4b	JABDWJ01	WP_221160131	Bacterial-genome	Soil	Alphaprot Hyphomicrobiales	Chaparrovirus
Rhizobium-sp-Root564	LMGN01000011	KQZ96897	Bacterial-genome	Soil	Alphaprot Hyphomicrobiales	Chaparrovirus
Rhizobium-sp-Root651	LMHB01000005	KRA66675	Bacterial-genome	Soil	Alphaprot Hyphomicrobiales	Undescribed-groups
Rhizobium-sp-UR51a	JYFU01000029	WP_152625448	Bacterial-genome	Soil	Alphaprot Hyphomicrobiales	Undescribed-groups
Rhizobium-sp-YS-1r	JPYQ01000001	WP_152601011	Bacterial-genome	Soil	Alphaprot Hyphomicrobiales	Chaparrovirus
Rhizobium-sp-ZX09	CP031363	WP_207589242	Bacterial-genome	Soil	Alphaprot Hyphomicrobiales	Undescribed-groups
Rhizobium-straminoryzae-SM12	VJMG01	WP_142880914	Bacterial-genome	Soil	Alphaprot Hyphomicrobiales	Chaparrovirus
Rhodobacteraceae-bacterium-isolate-M2406	SBGV01000042	TNE66280	Bacterial-genome	Sediment	Alphaprot Rhodobacterales	Undescribed-groups	10.1016/j.envint.2019.05.028	Freshwater sediment
Rhodobacter-capsulatus-YW2	AYPZ01000002	ETD91992	Bacterial-genome	Soil	Alphaprot Rhodobacterales	Undescribed-groups	10.1128/genomeA.00050-14	Yellowwood State Forest
Roseobacter-sp-MH60115	JADOBQ010000013	WP_195822669	Bacterial-genome	Animal corpus part	Alphaprot Rhodobacterales	Undescribed-groups		Marine mussel (mejillón)
Roseovarius-GCL8	NZ_QITQ01000003	WP_162685508	Bacterial-genome	Soil	Alphaprot Rhodobacterales	Undescribed-groups		Marine sand
SectLung2LLL-002	-	AG0240	Metagenome/Virome	Human corpus part		Gokushovirinae	10.1371/journal.pone.0040418.g004	Human lung
Sinirhodobacter-ferrireducens	SAVB01000011	RWR48318	Bacterial-genome	Sediment	Alphaprot Rhodobacterales	Undescribed-groups	10.1007/s10482-013-9979-0	Microbial fuel cell inoculated with ocean sediment
Sinobacteraceae-bacterium	SSEA01000029	TXG98908	Bacterial-genome	Wastewater	Gammaprot Nevskiales	Amoyvirinae		Advanced Water Purification Facility - Wastewater
Sneathiella-sp	NVRR01000128	PHQ69335	Bacterial-genome	Seawater	Alphaprot Sneathiellales	Amoyvirinae	10.1038/ismej.2017.187	Marine subsurface aquifer
Sphingomonas-sp-67-36	MKSU01000016	OJV31495	Bacterial-genome	Wastewater	Alphaprot Sphingomonadales	Amoyvirinae	10.1111/1462-2920.12936	Ammonium sulfate bioreactor
Sphingopyxis-lindanitolerans	PHFW01000001	PQM29545	Bacterial-genome	Soil	Alphaprot Sphingomonadales	Amoyvirinae	10.1099/ijsem.0.003094	Pesticide contaminated soil
Sphingopyxis-sp-FD7	AP017898	BBB11920	Bacterial-genome	Freshwater	Alphaprot Sphingomonadales	Amoyvirinae		Industrial cooling water system
Tabrizicola-DMG-N-6	NZ_JAESVN010000003	WP_202688076	Bacterial-genome	Freshwater	Alphaprot Rhodobacterales	Undescribed-groups	10.1099/ijsem.0.005219	Soda lake
Tortoise-microvirus-37	MK765587	QCS36972	Metagenome/Virome	Animal secretion		Undescribed-groups	10.3390/v12020143	Mojave and Sonoran Desert tortoises feces
Tortoise-microvirus-38	MK765588	QCS36979	Metagenome/Virome	Animal secretion		Undescribed-groups	10.3390/v12020143	Mojave and Sonoran Desert tortoises feces
Tortoise-microvirus-39	MK765589	QCS36986	Metagenome/Virome	Animal secretion		Chicovirus	10.3390/v12020143	Mojave and Sonoran Desert tortoises feces
Tortoise-microvirus-43	MK765595	QCS37029	Metagenome/Virome	Animal secretion		Undescribed-groups	10.3390/v12020143	Mojave and Sonoran Desert tortoises feces
Tortoise-microvirus-46	MK765598	QCS37052	Metagenome/Virome	Animal secretion		Undescribed-groups	10.3390/v12020143	Mojave and Sonoran Desert tortoises feces
Tortoise-microvirus-47	MK765599	QCS37059	Metagenome/Virome	Animal secretion		Undescribed-groups	10.3390/v12020143	Mojave and Sonoran Desert tortoises feces
Tortoise-microvirus-53	MK765605	QCS37093	Metagenome/Virome	Animal secretion		Amoyvirinae	10.3390/v12020143	Mojave and Sonoran Desert tortoises feces
Tortoise-microvirus-70	MK765623	QCS37215	Metagenome/Virome	Animal secretion		Undescribed-groups	10.3390/v12020143	Mojave and Sonoran Desert tortoises feces
Tortoise-microvirus-71	MK765624	QCS37220	Metagenome/Virome	Animal secretion		Undescribed-groups	10.3390/v12020143	Mojave and Sonoran Desert tortoises feces
Tortoise-microvirus-72	MK765625	QCS37227	Metagenome/Virome	Animal secretion		Undescribed-groups	10.3390/v12020143	Mojave and Sonoran Desert tortoises feces
Tortoise-microvirus-73	MK765626	QCS37233	Metagenome/Virome	Animal secretion		Undescribed-groups	10.3390/v12020143	Mojave and Sonoran Desert tortoises feces
Tortoise-microvirus-74	MK765627	QCS37241	Metagenome/Virome	Animal secretion		Undescribed-groups	10.3390/v12020143	Mojave and Sonoran Desert tortoises feces
Tortoise-microvirus-75	MK765628	QCS37248	Metagenome/Virome	Animal secretion		Undescribed-groups	10.3390/v12020143	Mojave and Sonoran Desert tortoises feces
Tortoise-microvirus-76	MK765629	QCS37255	Metagenome/Virome	Animal secretion		Undescribed-groups	10.3390/v12020143	Mojave and Sonoran Desert tortoises feces
Tortoise-microvirus-77	MK765630	QCS37262	Metagenome/Virome	Animal secretion		Undescribed-groups	10.3390/v12020143	Mojave and Sonoran Desert tortoises feces
Tortoise-microvirus-78	MK765631	QCS37269	Metagenome/Virome	Animal secretion		Undescribed-groups	10.3390/v12020143	Mojave and Sonoran Desert tortoises feces
Tortoise-microvirus-79	MK765632	QCS37277	Metagenome/Virome	Animal secretion		Undescribed-groups	10.3390/v12020143	Mojave and Sonoran Desert tortoises feces
Tortoise-microvirus-81	MK765634	QCS37293	Metagenome/Virome	Animal secretion		Undescribed-groups	10.3390/v12020143	Mojave and Sonoran Desert tortoises feces
Tortoise-microvirus-82	MK765635	QCS37301	Metagenome/Virome	Animal secretion		Chicovirus	10.3390/v12020143	Mojave and Sonoran Desert tortoises feces
Tortoise-microvirus-88	MK765641	QCS37339	Metagenome/Virome	Animal secretion		Amoyvirinae	10.3390/v12020143	Mojave and Sonoran Desert tortoises feces
uncultured-marine-virus-clone-SOG00694	JX904102	-	Metagenome/Virome	Seawater		Amoyvirinae	10.1038/ismej.2013.110	Marine water
uncultured-prokaryote	LN853972	CRY97219	Metagenome/Virome	Animal corpus part		Undescribed-groups		Rat gut (cecum)
Xinfangfangia-humi-CIP-111625	UXAW01000089	VDC31837	Bacterial-genome	Soil	Alphaprot Rhodobacterales	Undescribed-groups	10.1099/ijsem.0.003434
