# Supplementary material for: Novel lineages of single-stranded DNA phages that coevolved with the symbiotic bacteria Rhizobium
Source: Front Microbiol. 2022 Sep 13;13:990394. doi: 10.3389/fmicb.2022.990394 (PMC9512667; doi:10.3389/fmicb.2022.990394)
Supplement: Supplementary file 5 [file Table_5.XLSX]

## Sheet: Hoja4
	A. Comparison of 3D AlphaFold2 models of MCPs by RMSD.
		phiX174-2bpa1*	phiX174	TM23	TM24	Y67	SpV4	ctr HK97
	phiX174-2bpa1*	427-0 A	1.267 A	16.673 A	18.924 A	11.90 A	nd	nd
	phiX174	426	427 - 0 A	16.843 A	18.919 A	11.808 A	14.069 A	37.984 A
	TM23	417	418	556 - 0 A	7.880 A	21.619 A	18.546 496	47.078 A
	TM24	405	399	537	554 - 0 A	13.253 A	17.211 490	47.389 A
	Y67	384	388	402	398	425 - 0 A	14.649 391	32.256 A
	SpV4	nd	408	496	490	391	553 - 0 A	39.692 A
	ctr HK97	nd	209	209	203	216	217	385 - 0 A
		* MCP-phiX174-2bpa1 is the structure solved by crystallography (Mckenna et al., (1992). Atomic structure of
		single-stranded DNA bacteriophage phiX 174 and its functional implications. Nature 355, 137-43. doi: 10.1038/355137a0
		RMSD value (Angstroms)
		# atom pairs compared
	B. Taxonomy of Microvirus and MCP gene and protein lenght.
	Phage	Family	Subfamily	Genus	Gene size	MCP prot size
	TM23	Microviridae	-	-	6046 bp	556 aa
	TM24	Microviridae	-	-	6208 bp	554 aa
	Y67	Microviridae	-	-	4801 bp	425 aa
	phiX174	Microviridae	Bullavirinae	Sinsheimervirus	5386 bp	427 aa
	SPV4	Microviridae	Gokushovirinae	Spiromicrovirus	4421 bp	553 aa
	HK97	Siphoviridae	Hendrixvirinae	Byrnievirus	39732 bp	385 aa
